# Supplementary material for: (22E,24R)-3β,5α,9α-Trihy­droxy­ergosta-7,22-dien-6-one monohydrate
Source: Acta Crystallogr Sect E Struct Rep Online. 2011 Apr 16;67(Pt 5):o1141–2. doi: 10.1107/S160053681101347X (PMC3089332; doi:10.1107/S160053681101347X)
Supplement: Supplementary file 1 [file e-67-o1141-sup1.cif]

##############################################################################
#                                                                            #
# This CIF contains the data in a paper accepted for publication in          #
# Acta Crystallographica Section E. It conforms to the requirements of       #
# Notes for Authors for Acta Crystallographica Section E, and has been       #
# peer reviewed under the auspices of the IUCr Commission on Journals.       #
#                                                                            #
# Full details of the Crystallographic Information File format               #
# are given in the paper "The Crystallographic Information File (CIF):       #
# a New Standard Archive File for Crystallography" by S. R. Hall, F. H.      #
# Allen and I. D. Brown [Acta Cryst. (1991), A47, 655-685].                  #
#                                                                            #
# The current version of the core CIF dictionary is obtainable from          #
# ftp://ftp.iucr.org/pub/cif_core.dic.                                       #
#                                                                            #
# Software is freely available for graphical display of the structure(s)     #
# in this CIF. For information consult the CIF software page                 #
# http://www.iucr.org/resources/cif/software.                                #
#                                                                            #
# This file may be used for bona fide research purposes within the           #
# scientific community so long as proper attribution is given to the journal # 
# article from which it was obtained.                                        #
#                                                                            #
##############################################################################
data_global
_audit_creation_method     'from SHELXL97 CIF and IUCr SHELXL97-template'
_journal_date_recd_electronic     2011-04-07
_journal_date_accepted     2011-04-11
_journal_name_full     'Acta Crystallographica, Section E'
_journal_year     2011
_journal_volume     67
_journal_issue      5
_journal_page_first     o1141
_journal_page_last     o1142
_journal_paper_category     QO
_journal_coeditor_code     SU2267
_publ_contact_author_name     'Prof. Wei-Ming Zhu'
_publ_contact_author_address
;
      Key Laboratory of Marine Drugs of Ministry of Education of China
      School of Medicine and Pharmacy
      Ocean University of China
      266003, Qingdao
      People's Republic of China
;
_publ_contact_author_email     'weimingzhu@ouc.edu.cn'
_publ_contact_author_fax     ?
_publ_contact_author_phone     '+86 0532 82031268'
_publ_section_title
;
(22<i>E</i>,24<i>R</i>)-3\b,5\a,9\a-Trihydroxyergosta-7,22-dien-6-one
monohydrate
;
loop_
    _publ_author_name
    _publ_author_address
    'Xu, Zhi-Hong'
;     Key Laboratory of Marine Drugs of the Ministry of Education of China
      School of Medicine and Pharmacy
      Ocean University of China
      266003 Qingdao
      People's Republic of China
;
    'Peng, Xiao-Ping'
;     Key Laboratory of Marine Drugs of the Ministry of Education of China
      School of Medicine and Pharmacy
      Ocean University of China
      266003 Qingdao
      People's Republic of China
;
    'Wang, Yi'
;     Key Laboratory of Marine Drugs of the Ministry of Education of China
      School of Medicine and Pharmacy
      Ocean University of China
      266003 Qingdao
      People's Republic of China
;
    'Zhu, Wei-Ming'
;     Key Laboratory of Marine Drugs of the Ministry of Education of China
      School of Medicine and Pharmacy
      Ocean University of China
      266003 Qingdao
      People's Republic of China
;
data_I
_chemical_name_systematic
;
(22<i>E</i>,24<i>R</i>)-3\b,5\a,9\a-Trihydroxyergosta-7,22-dien-6-one
monohydrate
;
_chemical_name_common     ?
_chemical_formula_moiety     'C28 H44 O4, H2 O'
_chemical_formula_sum     'C28 H46 O5'
_chemical_formula_iupac     'C28 H44 O4, H2 O'
_chemical_formula_weight     462.65
_chemical_melting_point     ?
_symmetry_cell_setting     monoclinic
_symmetry_space_group_name_H-M     'P 21'
_symmetry_space_group_name_Hall     'P 2yb'
loop_
    _symmetry_equiv_pos_as_xyz
    'x, y, z'
    '-x, y+1/2, -z'
_cell_length_a     6.7605(8)
_cell_length_b     7.2626(11)
_cell_length_c     28.461(2)
_cell_angle_alpha     90.00
_cell_angle_beta     96.0830(10)
_cell_angle_gamma     90.00
_cell_volume     1389.5(3)
_cell_formula_units_Z     2
_cell_measurement_reflns_used     1224
_cell_measurement_theta_min     2.896
_cell_measurement_theta_max     18.621
_cell_measurement_temperature     298(2)
_exptl_crystal_description     needle
_exptl_crystal_colour     colourless
_exptl_crystal_size_max     0.40
_exptl_crystal_size_mid     0.35
_exptl_crystal_size_min     0.17
_exptl_crystal_density_diffrn     1.106
_exptl_crystal_density_meas     ?
_exptl_crystal_density_method     'not measured'
_exptl_crystal_F_000     508
_exptl_absorpt_coefficient_mu     0.074
_exptl_absorpt_correction_type     multi-scan
_exptl_absorpt_process_details     '(SADABS; Sheldrick, 1996)'
_exptl_absorpt_correction_T_min     0.9711
_exptl_absorpt_correction_T_max     0.9876
_exptl_special_details
;
;
_diffrn_ambient_temperature     298(2)
_diffrn_radiation_type     MoK\a
_diffrn_radiation_wavelength     0.71073
_diffrn_radiation_source     'fine-focus sealed tube'
_diffrn_radiation_monochromator     graphite
_diffrn_measurement_device_type     'Bruker SMART CCD area-detector'
_diffrn_measurement_method     '\f and \w'
_diffrn_detector_area_resol_mean     ?
_diffrn_reflns_number     7040
_diffrn_reflns_av_R_equivalents     0.0573
_diffrn_reflns_av_sigmaI/netI     0.0702
_diffrn_reflns_theta_min     2.88
_diffrn_reflns_theta_max     25.02
_diffrn_reflns_theta_full     25.02
_diffrn_measured_fraction_theta_max     0.995
_diffrn_measured_fraction_theta_full     0.995
_diffrn_reflns_limit_h_min     -7
_diffrn_reflns_limit_h_max     8
_diffrn_reflns_limit_k_min     -8
_diffrn_reflns_limit_k_max     8
_diffrn_reflns_limit_l_min     -22
_diffrn_reflns_limit_l_max     33
_diffrn_standards_number     0
_diffrn_standards_interval_count     ?
_diffrn_standards_interval_time     0
_diffrn_standards_decay_%     0
_refine_special_details
;
Refinement of <i>F</i>^2^ against ALL reflections. The weighted <i>R</i>-factor
<i>wR</i> and goodness of fit <i>S</i> are based on <i>F</i>^2^, conventional
<i>R</i>-factors <i>R</i> are based on <i>F</i>, with <i>F</i> set to zero for
negative <i>F</i>^2^. The threshold expression of <i>F</i>^2^ >
\s(<i>F</i>^2^) is used only for calculating <i>R</i>-factors(gt) <i>etc</i>.
and is not relevant to the choice of reflections for refinement.
<i>R</i>-factors based on <i>F</i>^2^ are statistically about twice as large
as those based on <i>F</i>, and <i>R</i>- factors based on ALL data will be
even larger.
;
_reflns_number_total     2641
_reflns_number_gt     1557
_reflns_threshold_expression     I>2\s(I)
_refine_ls_structure_factor_coef     Fsqd
_refine_ls_matrix_type     full
_refine_ls_R_factor_all     0.0894
_refine_ls_R_factor_gt     0.0512
_refine_ls_wR_factor_gt     0.0992
_refine_ls_wR_factor_ref     0.1077
_refine_ls_goodness_of_fit_ref     1.018
_refine_ls_restrained_S_all     1.018
_refine_ls_number_reflns     2641
_refine_ls_number_parameters     304
_refine_ls_number_restraints     1
_refine_ls_hydrogen_treatment     constr
_refine_ls_weighting_scheme     calc
_refine_ls_weighting_details
                 'calc w=1/[\s^2^(Fo^2^)+(0.0360P)^2^] where P=(Fo^2^+2Fc^2^)/3'
_atom_sites_solution_hydrogens     geom
_atom_sites_solution_primary     direct
_atom_sites_solution_secondary     difmap
_refine_ls_shift/su_max     0.001
_refine_ls_shift/su_mean     0.000
_refine_diff_density_max     0.141
_refine_diff_density_min     -0.149
_refine_ls_extinction_method     none
_refine_ls_extinction_coef     ?
_refine_ls_abs_structure_details     ?
_refine_ls_abs_structure_Flack     ?
loop_
    _atom_type_symbol
    _atom_type_description
    _atom_type_scat_dispersion_real
    _atom_type_scat_dispersion_imag
    _atom_type_scat_source
    'C' 'C' 0.0033 0.0000
                         'International Tables Vol C Tables 4.2.6.8 and 6.1.1.4'
    'H' 'H' 0.0000 0.0000
                         'International Tables Vol C Tables 4.2.6.8 and 6.1.1.4'
    'O' 'O' 0.0106 0.0000
                         'International Tables Vol C Tables 4.2.6.8 and 6.1.1.4'
_computing_data_collection     'SMART (Bruker, 2007)'
_computing_cell_refinement     'SAINT (Bruker, 2007)'
_computing_data_reduction     'SAINT (Bruker, 2007)'
_computing_structure_solution     'SHELXS97 (Sheldrick, 2008)'
_computing_structure_refinement     'SHELXL97 (Sheldrick, 2008)'
_computing_molecular_graphics     'XP (Siemens, 1994)'
_computing_publication_material     'WinGX (Farrugia, 1999)'
loop_
    _atom_site_type_symbol
    _atom_site_label
    _atom_site_fract_x
    _atom_site_fract_y
    _atom_site_fract_z
    _atom_site_U_iso_or_equiv
    _atom_site_adp_type
    _atom_site_calc_flag
    _atom_site_refinement_flags
    _atom_site_occupancy
    _atom_site_symmetry_multiplicity
    _atom_site_disorder_assembly
    _atom_site_disorder_group
    O O1 0.8875(4) 0.0054(4) 0.52563(10) 0.0738(10) Uani d . 1 1 . .
    H H1 0.9909 0.0624 0.5235 0.111 Uiso calc R 1 1 . .
    O O2 0.4476(4) 0.2358(4) 0.60388(9) 0.0554(8) Uani d . 1 1 . .
    H H2 0.3863 0.2270 0.5775 0.083 Uiso calc R 1 1 . .
    O O3 0.5562(4) 0.6238(4) 0.55751(10) 0.0686(9) Uani d . 1 1 . .
    O O4 0.4840(4) 0.2365(4) 0.69723(9) 0.0618(8) Uani d . 1 1 . .
    H H4 0.4212 0.2108 0.6718 0.093 Uiso calc R 1 1 . .
    O O5 0.2328(4) 0.1982(4) 0.51822(8) 0.0572(8) Uani d . 1 1 . .
    H H5C 0.1825 0.3000 0.5082 0.069 Uiso d R 1 1 . .
    H H5D 0.3038 0.1571 0.4976 0.069 Uiso d R 1 1 . .
    C C1 0.8286(7) 0.1178(6) 0.65380(14) 0.0609(12) Uani d . 1 1 . .
    H H1A 0.9211 0.1058 0.6821 0.073 Uiso calc R 1 1 . .
    H H1B 0.7149 0.0399 0.6576 0.073 Uiso calc R 1 1 . .
    C C2 0.9293(6) 0.0501(6) 0.61159(15) 0.0665(13) Uani d . 1 1 . .
    H H2A 1.0513 0.1188 0.6097 0.080 Uiso calc R 1 1 . .
    H H2B 0.9640 -0.0787 0.6161 0.080 Uiso calc R 1 1 . .
    C C3 0.7952(6) 0.0726(6) 0.56552(15) 0.0595(12) Uani d . 1 1 . .
    H H3 0.6758 -0.0019 0.5680 0.071 Uiso calc R 1 1 . .
    C C4 0.7289(6) 0.2714(6) 0.55897(13) 0.0515(11) Uani d . 1 1 . .
    H H4A 0.6375 0.2816 0.5304 0.062 Uiso calc R 1 1 . .
    H H4B 0.8437 0.3478 0.5551 0.062 Uiso calc R 1 1 . .
    C C5 0.6271(6) 0.3417(5) 0.60092(13) 0.0469(11) Uani d . 1 1 . .
    C C6 0.5590(6) 0.5400(6) 0.59528(15) 0.0506(11) Uani d . 1 1 . .
    C C7 0.4882(6) 0.6255(6) 0.63688(13) 0.0513(11) Uani d . 1 1 . .
    H H7 0.4196 0.7364 0.6331 0.062 Uiso calc R 1 1 . .
    C C8 0.5173(6) 0.5519(5) 0.67999(14) 0.0454(10) Uani d . 1 1 . .
    C C9 0.6322(6) 0.3742(5) 0.69000(14) 0.0481(11) Uani d . 1 1 . .
    C C10 0.7588(6) 0.3185(5) 0.64904(14) 0.0477(11) Uani d . 1 1 . .
    C C11 0.7618(7) 0.3829(6) 0.73789(14) 0.0615(13) Uani d . 1 1 . .
    H H11A 0.8054 0.2592 0.7467 0.074 Uiso calc R 1 1 . .
    H H11B 0.8795 0.4554 0.7340 0.074 Uiso calc R 1 1 . .
    C C12 0.6586(7) 0.4650(6) 0.77811(14) 0.0663(13) Uani d . 1 1 . .
    H H12A 0.7531 0.4736 0.8061 0.080 Uiso calc R 1 1 . .
    H H12B 0.5519 0.3838 0.7852 0.080 Uiso calc R 1 1 . .
    C C13 0.5735(6) 0.6555(6) 0.76590(13) 0.0510(11) Uani d . 1 1 . .
    C C14 0.4259(6) 0.6303(6) 0.72149(13) 0.0469(10) Uani d . 1 1 . .
    H H14 0.3312 0.5369 0.7300 0.056 Uiso calc R 1 1 . .
    C C15 0.3080(6) 0.8098(6) 0.71665(14) 0.0564(12) Uani d . 1 1 . .
    H H15A 0.1746 0.7887 0.7014 0.068 Uiso calc R 1 1 . .
    H H15B 0.3738 0.8996 0.6984 0.068 Uiso calc R 1 1 . .
    C C16 0.3026(7) 0.8755(6) 0.76823(15) 0.0661(13) Uani d . 1 1 . .
    H H16A 0.1674 0.8727 0.7767 0.079 Uiso calc R 1 1 . .
    H H16B 0.3523 1.0005 0.7719 0.079 Uiso calc R 1 1 . .
    C C17 0.4362(6) 0.7424(6) 0.80017(14) 0.0596(12) Uani d . 1 1 . .
    H H17 0.3503 0.6441 0.8101 0.072 Uiso calc R 1 1 . .
    C C18 0.5296(7) 0.8390(7) 0.84525(15) 0.0718(14) Uani d . 1 1 . .
    H H18 0.6067 0.9439 0.8354 0.086 Uiso calc R 1 1 . .
    C C19 0.3696(8) 0.9138(8) 0.87252(16) 0.0796(15) Uani d . 1 1 . .
    H H19 0.2887 0.8264 0.8848 0.096 Uiso calc R 1 1 . .
    C C20 0.3289(8) 1.0835(8) 0.88128(17) 0.0869(16) Uani d . 1 1 . .
    H H20 0.4126 1.1709 0.8700 0.104 Uiso calc R 1 1 . .
    C C21 0.1657(9) 1.1575(9) 0.90707(19) 0.1016(19) Uani d . 1 1 . .
    H H21 0.1019 1.0547 0.9219 0.122 Uiso calc R 1 1 . .
    C C22 0.2406(12) 1.2938(10) 0.9449(2) 0.131(3) Uani d . 1 1 . .
    H H22 0.3067 1.3949 0.9299 0.157 Uiso calc R 1 1 . .
    C C23 0.0845(14) 1.3730(13) 0.9714(3) 0.211(4) Uani d . 1 1 . .
    H H23A 0.0014 1.2760 0.9811 0.316 Uiso calc R 1 1 . .
    H H23B 0.0052 1.4578 0.9516 0.316 Uiso calc R 1 1 . .
    H H23C 0.1454 1.4366 0.9988 0.316 Uiso calc R 1 1 . .
    C C24 0.9393(6) 0.4470(6) 0.64853(14) 0.0608(12) Uani d . 1 1 . .
    H H24A 1.0417 0.4093 0.6725 0.091 Uiso calc R 1 1 . .
    H H24B 0.9000 0.5711 0.6546 0.091 Uiso calc R 1 1 . .
    H H24C 0.9888 0.4409 0.6182 0.091 Uiso calc R 1 1 . .
    C C25 0.7358(6) 0.7927(6) 0.75607(15) 0.0681(14) Uani d . 1 1 . .
    H H25A 0.7981 0.7527 0.7291 0.102 Uiso calc R 1 1 . .
    H H25B 0.8335 0.7996 0.7831 0.102 Uiso calc R 1 1 . .
    H H25C 0.6775 0.9120 0.7499 0.102 Uiso calc R 1 1 . .
    C C26 0.6712(9) 0.7170(9) 0.87720(17) 0.110(2) Uani d . 1 1 . .
    H H26A 0.7094 0.7798 0.9064 0.165 Uiso calc R 1 1 . .
    H H26B 0.7876 0.6909 0.8617 0.165 Uiso calc R 1 1 . .
    H H26C 0.6055 0.6038 0.8835 0.165 Uiso calc R 1 1 . .
    C C27 0.0112(11) 1.2509(12) 0.8717(2) 0.186(4) Uani d . 1 1 . .
    H H27A 0.0681 1.3595 0.8593 0.280 Uiso calc R 1 1 . .
    H H27B -0.1028 1.2843 0.8872 0.280 Uiso calc R 1 1 . .
    H H27C -0.0285 1.1675 0.8462 0.280 Uiso calc R 1 1 . .
    C C28 0.3933(12) 1.1993(12) 0.9799(2) 0.175(3) Uani d . 1 1 . .
    H H28A 0.3376 1.0880 0.9910 0.262 Uiso calc R 1 1 . .
    H H28B 0.4293 1.2800 1.0061 0.262 Uiso calc R 1 1 . .
    H H28C 0.5095 1.1705 0.9646 0.262 Uiso calc R 1 1 . .
loop_
    _atom_site_aniso_label
    _atom_site_aniso_U_11
    _atom_site_aniso_U_22
    _atom_site_aniso_U_33
    _atom_site_aniso_U_12
    _atom_site_aniso_U_13
    _atom_site_aniso_U_23
    O1 0.081(2) 0.070(2) 0.076(2) -0.0171(19) 0.0347(17) -0.0278(17)
    O2 0.0557(18) 0.0629(19) 0.0479(16) -0.0209(16) 0.0069(13) -0.0030(14)
    O3 0.092(2) 0.068(2) 0.0496(18) 0.0010(18) 0.0244(17) 0.0116(16)
    O4 0.081(2) 0.0486(18) 0.0589(18) -0.0105(17) 0.0215(16) 0.0065(14)
    O5 0.0665(19) 0.0589(18) 0.0477(16) 0.0020(15) 0.0129(14) 0.0026(14)
    C1 0.073(3) 0.053(3) 0.058(3) 0.005(3) 0.010(2) -0.002(2)
    C2 0.073(3) 0.055(3) 0.075(3) 0.007(3) 0.022(3) -0.002(3)
    C3 0.062(3) 0.060(3) 0.061(3) -0.005(2) 0.023(2) -0.014(2)
    C4 0.053(3) 0.056(3) 0.048(3) -0.013(2) 0.012(2) -0.007(2)
    C5 0.054(3) 0.041(3) 0.047(3) -0.011(2) 0.011(2) -0.001(2)
    C6 0.056(3) 0.047(3) 0.049(3) -0.011(2) 0.009(2) 0.004(2)
    C7 0.062(3) 0.048(3) 0.046(3) 0.000(2) 0.013(2) 0.001(2)
    C8 0.050(3) 0.041(3) 0.045(3) -0.010(2) 0.006(2) -0.001(2)
    C9 0.055(3) 0.042(3) 0.048(3) 0.001(2) 0.009(2) 0.005(2)
    C10 0.056(3) 0.041(2) 0.047(3) -0.004(2) 0.010(2) -0.0045(19)
    C11 0.075(3) 0.060(3) 0.049(3) 0.012(3) 0.002(2) -0.003(2)
    C12 0.084(3) 0.066(3) 0.048(3) 0.008(3) 0.004(2) 0.000(2)
    C13 0.058(3) 0.054(3) 0.042(2) -0.006(2) 0.008(2) -0.004(2)
    C14 0.049(2) 0.046(3) 0.047(2) -0.009(2) 0.009(2) -0.001(2)
    C15 0.060(3) 0.054(3) 0.056(3) -0.003(2) 0.009(2) -0.007(2)
    C16 0.065(3) 0.071(3) 0.065(3) -0.008(3) 0.016(3) -0.017(3)
    C17 0.066(3) 0.061(3) 0.054(3) -0.003(3) 0.014(2) -0.007(2)
    C18 0.087(4) 0.078(3) 0.051(3) 0.003(3) 0.008(3) -0.012(3)
    C19 0.101(4) 0.084(4) 0.056(3) 0.005(4) 0.018(3) -0.014(3)
    C20 0.111(4) 0.089(4) 0.063(3) 0.007(4) 0.016(3) -0.018(3)
    C21 0.125(5) 0.109(5) 0.072(4) 0.042(4) 0.017(4) -0.019(4)
    C22 0.160(7) 0.132(6) 0.102(5) 0.053(5) 0.025(5) -0.033(5)
    C23 0.236(10) 0.210(10) 0.191(9) 0.069(9) 0.052(7) -0.078(8)
    C24 0.058(3) 0.065(3) 0.060(3) -0.008(3) 0.007(2) -0.013(2)
    C25 0.059(3) 0.082(4) 0.064(3) -0.009(3) 0.009(2) -0.020(3)
    C26 0.128(5) 0.132(5) 0.066(3) 0.040(5) -0.008(3) -0.022(4)
    C27 0.166(7) 0.252(11) 0.135(6) 0.113(8) -0.015(5) -0.017(7)
    C28 0.214(9) 0.195(9) 0.111(5) 0.036(8) -0.004(6) -0.038(6)
_geom_special_details
;
All e.s.d.'s (except the e.s.d. in the dihedral angle between two l.s. planes)
are estimated using the full covariance matrix. The cell e.s.d.'s are taken
into account individually in the estimation of e.s.d.'s in distances, angles
and torsion angles; correlations between e.s.d.'s in cell parameters are only
used when they are defined by crystal symmetry. An approximate (isotropic)
treatment of cell e.s.d.'s is used for estimating e.s.d.'s involving l.s.
planes.
;
loop_
    _geom_bond_atom_site_label_1
    _geom_bond_atom_site_label_2
    _geom_bond_site_symmetry_2
    _geom_bond_distance
    _geom_bond_publ_flag
    O1 C3 . 1.438(4) ?
    O1 H1 . 0.8200 ?
    O2 C5 . 1.447(4) ?
    O2 H2 . 0.8200 ?
    O3 C6 . 1.234(4) ?
    O4 C9 . 1.446(5) ?
    O4 H4 . 0.8200 ?
    O5 H5C . 0.8500 ?
    O5 H5D . 0.8500 ?
    C1 C2 . 1.524(5) ?
    C1 C10 . 1.533(5) ?
    C1 H1A . 0.9700 ?
    C1 H1B . 0.9700 ?
    C2 C3 . 1.522(6) ?
    C2 H2A . 0.9700 ?
    C2 H2B . 0.9700 ?
    C3 C4 . 1.517(6) ?
    C3 H3 . 0.9800 ?
    C4 C5 . 1.528(5) ?
    C4 H4A . 0.9700 ?
    C4 H4B . 0.9700 ?
    C5 C6 . 1.516(6) ?
    C5 C10 . 1.561(5) ?
    C6 C7 . 1.461(5) ?
    C7 C8 . 1.334(5) ?
    C7 H7 . 0.9300 ?
    C8 C14 . 1.502(5) ?
    C8 C9 . 1.518(5) ?
    C9 C11 . 1.542(5) ?
    C9 C10 . 1.571(5) ?
    C10 C24 . 1.537(5) ?
    C11 C12 . 1.524(5) ?
    C11 H11A . 0.9700 ?
    C11 H11B . 0.9700 ?
    C12 C13 . 1.524(6) ?
    C12 H12A . 0.9700 ?
    C12 H12B . 0.9700 ?
    C13 C25 . 1.529(6) ?
    C13 C14 . 1.536(5) ?
    C13 C17 . 1.551(5) ?
    C14 C15 . 1.527(5) ?
    C14 H14 . 0.9800 ?
    C15 C16 . 1.548(5) ?
    C15 H15A . 0.9700 ?
    C15 H15B . 0.9700 ?
    C16 C17 . 1.550(6) ?
    C16 H16A . 0.9700 ?
    C16 H16B . 0.9700 ?
    C17 C18 . 1.538(5) ?
    C17 H17 . 0.9800 ?
    C18 C19 . 1.498(6) ?
    C18 C26 . 1.531(7) ?
    C18 H18 . 0.9800 ?
    C19 C20 . 1.293(6) ?
    C19 H19 . 0.9300 ?
    C20 C21 . 1.489(7) ?
    C20 H20 . 0.9300 ?
    C21 C22 . 1.510(8) ?
    C21 C27 . 1.531(8) ?
    C21 H21 . 0.9800 ?
    C22 C23 . 1.478(9) ?
    C22 C28 . 1.520(9) ?
    C22 H22 . 0.9800 ?
    C23 H23A . 0.9600 ?
    C23 H23B . 0.9600 ?
    C23 H23C . 0.9600 ?
    C24 H24A . 0.9600 ?
    C24 H24B . 0.9600 ?
    C24 H24C . 0.9600 ?
    C25 H25A . 0.9600 ?
    C25 H25B . 0.9600 ?
    C25 H25C . 0.9600 ?
    C26 H26A . 0.9600 ?
    C26 H26B . 0.9600 ?
    C26 H26C . 0.9600 ?
    C27 H27A . 0.9600 ?
    C27 H27B . 0.9600 ?
    C27 H27C . 0.9600 ?
    C28 H28A . 0.9600 ?
    C28 H28B . 0.9600 ?
    C28 H28C . 0.9600 ?
loop_
    _geom_angle_atom_site_label_1
    _geom_angle_atom_site_label_2
    _geom_angle_atom_site_label_3
    _geom_angle_site_symmetry_1
    _geom_angle_site_symmetry_3
    _geom_angle
    _geom_angle_publ_flag
    C3 O1 H1 . . 109.5 ?
    C5 O2 H2 . . 109.5 ?
    C9 O4 H4 . . 109.5 ?
    H5C O5 H5D . . 108.0 ?
    C2 C1 C10 . . 113.3(4) ?
    C2 C1 H1A . . 108.9 ?
    C10 C1 H1A . . 108.9 ?
    C2 C1 H1B . . 108.9 ?
    C10 C1 H1B . . 108.9 ?
    H1A C1 H1B . . 107.7 ?
    C3 C2 C1 . . 111.7(4) ?
    C3 C2 H2A . . 109.3 ?
    C1 C2 H2A . . 109.3 ?
    C3 C2 H2B . . 109.3 ?
    C1 C2 H2B . . 109.3 ?
    H2A C2 H2B . . 107.9 ?
    O1 C3 C4 . . 111.9(4) ?
    O1 C3 C2 . . 112.0(3) ?
    C4 C3 C2 . . 110.4(3) ?
    O1 C3 H3 . . 107.4 ?
    C4 C3 H3 . . 107.4 ?
    C2 C3 H3 . . 107.4 ?
    C3 C4 C5 . . 111.9(3) ?
    C3 C4 H4A . . 109.2 ?
    C5 C4 H4A . . 109.2 ?
    C3 C4 H4B . . 109.2 ?
    C5 C4 H4B . . 109.2 ?
    H4A C4 H4B . . 107.9 ?
    O2 C5 C6 . . 105.3(3) ?
    O2 C5 C4 . . 108.5(3) ?
    C6 C5 C4 . . 113.1(3) ?
    O2 C5 C10 . . 107.2(3) ?
    C6 C5 C10 . . 109.5(3) ?
    C4 C5 C10 . . 112.8(3) ?
    O3 C6 C7 . . 121.4(4) ?
    O3 C6 C5 . . 122.5(4) ?
    C7 C6 C5 . . 116.1(4) ?
    C8 C7 C6 . . 123.1(4) ?
    C8 C7 H7 . . 118.4 ?
    C6 C7 H7 . . 118.4 ?
    C7 C8 C14 . . 122.6(4) ?
    C7 C8 C9 . . 122.4(4) ?
    C14 C8 C9 . . 114.8(3) ?
    O4 C9 C8 . . 105.4(3) ?
    O4 C9 C11 . . 103.9(3) ?
    C8 C9 C11 . . 111.3(3) ?
    O4 C9 C10 . . 111.6(3) ?
    C8 C9 C10 . . 112.8(3) ?
    C11 C9 C10 . . 111.3(3) ?
    C1 C10 C24 . . 109.9(3) ?
    C1 C10 C5 . . 108.8(3) ?
    C24 C10 C5 . . 107.8(3) ?
    C1 C10 C9 . . 111.5(3) ?
    C24 C10 C9 . . 110.2(3) ?
    C5 C10 C9 . . 108.6(3) ?
    C12 C11 C9 . . 114.7(4) ?
    C12 C11 H11A . . 108.6 ?
    C9 C11 H11A . . 108.6 ?
    C12 C11 H11B . . 108.6 ?
    C9 C11 H11B . . 108.6 ?
    H11A C11 H11B . . 107.6 ?
    C11 C12 C13 . . 112.1(3) ?
    C11 C12 H12A . . 109.2 ?
    C13 C12 H12A . . 109.2 ?
    C11 C12 H12B . . 109.2 ?
    C13 C12 H12B . . 109.2 ?
    H12A C12 H12B . . 107.9 ?
    C12 C13 C25 . . 111.9(4) ?
    C12 C13 C14 . . 106.0(3) ?
    C25 C13 C14 . . 110.1(3) ?
    C12 C13 C17 . . 117.5(3) ?
    C25 C13 C17 . . 109.8(3) ?
    C14 C13 C17 . . 100.7(3) ?
    C8 C14 C15 . . 120.5(3) ?
    C8 C14 C13 . . 114.0(3) ?
    C15 C14 C13 . . 105.1(3) ?
    C8 C14 H14 . . 105.3 ?
    C15 C14 H14 . . 105.3 ?
    C13 C14 H14 . . 105.3 ?
    C14 C15 C16 . . 104.0(3) ?
    C14 C15 H15A . . 111.0 ?
    C16 C15 H15A . . 111.0 ?
    C14 C15 H15B . . 111.0 ?
    C16 C15 H15B . . 111.0 ?
    H15A C15 H15B . . 109.0 ?
    C15 C16 C17 . . 107.1(3) ?
    C15 C16 H16A . . 110.3 ?
    C17 C16 H16A . . 110.3 ?
    C15 C16 H16B . . 110.3 ?
    C17 C16 H16B . . 110.3 ?
    H16A C16 H16B . . 108.6 ?
    C18 C17 C16 . . 111.5(4) ?
    C18 C17 C13 . . 119.3(4) ?
    C16 C17 C13 . . 103.6(3) ?
    C18 C17 H17 . . 107.3 ?
    C16 C17 H17 . . 107.3 ?
    C13 C17 H17 . . 107.3 ?
    C19 C18 C26 . . 110.0(4) ?
    C19 C18 C17 . . 110.0(4) ?
    C26 C18 C17 . . 114.0(4) ?
    C19 C18 H18 . . 107.5 ?
    C26 C18 H18 . . 107.5 ?
    C17 C18 H18 . . 107.5 ?
    C20 C19 C18 . . 128.7(6) ?
    C20 C19 H19 . . 115.6 ?
    C18 C19 H19 . . 115.6 ?
    C19 C20 C21 . . 128.5(6) ?
    C19 C20 H20 . . 115.7 ?
    C21 C20 H20 . . 115.7 ?
    C20 C21 C22 . . 112.2(5) ?
    C20 C21 C27 . . 109.0(5) ?
    C22 C21 C27 . . 109.4(6) ?
    C20 C21 H21 . . 108.7 ?
    C22 C21 H21 . . 108.7 ?
    C27 C21 H21 . . 108.7 ?
    C23 C22 C21 . . 114.6(7) ?
    C23 C22 C28 . . 108.2(7) ?
    C21 C22 C28 . . 108.9(6) ?
    C23 C22 H22 . . 108.3 ?
    C21 C22 H22 . . 108.3 ?
    C28 C22 H22 . . 108.3 ?
    C22 C23 H23A . . 109.5 ?
    C22 C23 H23B . . 109.5 ?
    H23A C23 H23B . . 109.5 ?
    C22 C23 H23C . . 109.5 ?
    H23A C23 H23C . . 109.5 ?
    H23B C23 H23C . . 109.5 ?
    C10 C24 H24A . . 109.5 ?
    C10 C24 H24B . . 109.5 ?
    H24A C24 H24B . . 109.5 ?
    C10 C24 H24C . . 109.5 ?
    H24A C24 H24C . . 109.5 ?
    H24B C24 H24C . . 109.5 ?
    C13 C25 H25A . . 109.5 ?
    C13 C25 H25B . . 109.5 ?
    H25A C25 H25B . . 109.5 ?
    C13 C25 H25C . . 109.5 ?
    H25A C25 H25C . . 109.5 ?
    H25B C25 H25C . . 109.5 ?
    C18 C26 H26A . . 109.5 ?
    C18 C26 H26B . . 109.5 ?
    H26A C26 H26B . . 109.5 ?
    C18 C26 H26C . . 109.5 ?
    H26A C26 H26C . . 109.5 ?
    H26B C26 H26C . . 109.5 ?
    C21 C27 H27A . . 109.5 ?
    C21 C27 H27B . . 109.5 ?
    H27A C27 H27B . . 109.5 ?
    C21 C27 H27C . . 109.5 ?
    H27A C27 H27C . . 109.5 ?
    H27B C27 H27C . . 109.5 ?
    C22 C28 H28A . . 109.5 ?
    C22 C28 H28B . . 109.5 ?
    H28A C28 H28B . . 109.5 ?
    C22 C28 H28C . . 109.5 ?
    H28A C28 H28C . . 109.5 ?
    H28B C28 H28C . . 109.5 ?
loop_
    _geom_torsion_atom_site_label_1
    _geom_torsion_atom_site_label_2
    _geom_torsion_atom_site_label_3
    _geom_torsion_atom_site_label_4
    _geom_torsion_site_symmetry_1
    _geom_torsion_site_symmetry_2
    _geom_torsion_site_symmetry_3
    _geom_torsion_site_symmetry_4
    _geom_torsion
    _geom_torsion_publ_flag
    C10 C1 C2 C3 . . . . -56.2(5) ?
    C1 C2 C3 O1 . . . . -178.8(3) ?
    C1 C2 C3 C4 . . . . 55.8(5) ?
    O1 C3 C4 C5 . . . . 178.9(3) ?
    C2 C3 C4 C5 . . . . -55.6(4) ?
    C3 C4 C5 O2 . . . . -63.5(4) ?
    C3 C4 C5 C6 . . . . -179.9(3) ?
    C3 C4 C5 C10 . . . . 55.2(4) ?
    O2 C5 C6 O3 . . . . -106.8(4) ?
    C4 C5 C6 O3 . . . . 11.5(5) ?
    C10 C5 C6 O3 . . . . 138.2(4) ?
    O2 C5 C6 C7 . . . . 70.7(4) ?
    C4 C5 C6 C7 . . . . -170.9(3) ?
    C10 C5 C6 C7 . . . . -44.3(5) ?
    O3 C6 C7 C8 . . . . -169.0(4) ?
    C5 C6 C7 C8 . . . . 13.4(6) ?
    C6 C7 C8 C14 . . . . -173.5(3) ?
    C6 C7 C8 C9 . . . . 1.7(6) ?
    C7 C8 C9 O4 . . . . -106.3(4) ?
    C14 C8 C9 O4 . . . . 69.2(4) ?
    C7 C8 C9 C11 . . . . 141.6(4) ?
    C14 C8 C9 C11 . . . . -42.8(4) ?
    C7 C8 C9 C10 . . . . 15.7(5) ?
    C14 C8 C9 C10 . . . . -168.7(3) ?
    C2 C1 C10 C24 . . . . -64.8(4) ?
    C2 C1 C10 C5 . . . . 53.0(5) ?
    C2 C1 C10 C9 . . . . 172.7(3) ?
    O2 C5 C10 C1 . . . . 67.0(4) ?
    C6 C5 C10 C1 . . . . -179.2(3) ?
    C4 C5 C10 C1 . . . . -52.4(4) ?
    O2 C5 C10 C24 . . . . -173.8(3) ?
    C6 C5 C10 C24 . . . . -60.1(4) ?
    C4 C5 C10 C24 . . . . 66.8(4) ?
    O2 C5 C10 C9 . . . . -54.4(4) ?
    C6 C5 C10 C9 . . . . 59.3(4) ?
    C4 C5 C10 C9 . . . . -173.8(3) ?
    O4 C9 C10 C1 . . . . -46.7(4) ?
    C8 C9 C10 C1 . . . . -165.2(3) ?
    C11 C9 C10 C1 . . . . 68.8(4) ?
    O4 C9 C10 C24 . . . . -169.1(3) ?
    C8 C9 C10 C24 . . . . 72.4(4) ?
    C11 C9 C10 C24 . . . . -53.5(4) ?
    O4 C9 C10 C5 . . . . 73.0(4) ?
    C8 C9 C10 C5 . . . . -45.5(4) ?
    C11 C9 C10 C5 . . . . -171.4(3) ?
    O4 C9 C11 C12 . . . . -69.0(4) ?
    C8 C9 C11 C12 . . . . 44.0(5) ?
    C10 C9 C11 C12 . . . . 170.8(4) ?
    C9 C11 C12 C13 . . . . -54.7(5) ?
    C11 C12 C13 C25 . . . . -61.0(5) ?
    C11 C12 C13 C14 . . . . 59.0(5) ?
    C11 C12 C13 C17 . . . . 170.6(4) ?
    C7 C8 C14 C15 . . . . -5.1(6) ?
    C9 C8 C14 C15 . . . . 179.3(3) ?
    C7 C8 C14 C13 . . . . -131.5(4) ?
    C9 C8 C14 C13 . . . . 53.0(4) ?
    C12 C13 C14 C8 . . . . -58.9(4) ?
    C25 C13 C14 C8 . . . . 62.3(5) ?
    C17 C13 C14 C8 . . . . 178.2(3) ?
    C12 C13 C14 C15 . . . . 167.1(3) ?
    C25 C13 C14 C15 . . . . -71.7(4) ?
    C17 C13 C14 C15 . . . . 44.1(4) ?
    C8 C14 C15 C16 . . . . -161.5(3) ?
    C13 C14 C15 C16 . . . . -31.2(4) ?
    C14 C15 C16 C17 . . . . 5.9(4) ?
    C15 C16 C17 C18 . . . . 150.7(4) ?
    C15 C16 C17 C13 . . . . 21.1(4) ?
    C12 C13 C17 C18 . . . . 81.5(5) ?
    C25 C13 C17 C18 . . . . -47.9(5) ?
    C14 C13 C17 C18 . . . . -164.0(4) ?
    C12 C13 C17 C16 . . . . -153.8(4) ?
    C25 C13 C17 C16 . . . . 76.8(4) ?
    C14 C13 C17 C16 . . . . -39.3(4) ?
    C16 C17 C18 C19 . . . . 58.6(5) ?
    C13 C17 C18 C19 . . . . 179.4(4) ?
    C16 C17 C18 C26 . . . . -177.3(4) ?
    C13 C17 C18 C26 . . . . -56.5(6) ?
    C26 C18 C19 C20 . . . . 119.0(6) ?
    C17 C18 C19 C20 . . . . -114.6(6) ?
    C18 C19 C20 C21 . . . . 177.8(5) ?
    C19 C20 C21 C22 . . . . 130.0(7) ?
    C19 C20 C21 C27 . . . . -108.7(8) ?
    C20 C21 C22 C23 . . . . 179.5(6) ?
    C27 C21 C22 C23 . . . . 58.5(9) ?
    C20 C21 C22 C28 . . . . -59.1(8) ?
    C27 C21 C22 C28 . . . . 179.8(6) ?
loop_
    _geom_hbond_atom_site_label_D
    _geom_hbond_atom_site_label_H
    _geom_hbond_atom_site_label_A
    _geom_hbond_site_symmetry_A
    _geom_hbond_distance_DH
    _geom_hbond_distance_HA
    _geom_hbond_distance_DA
    _geom_hbond_angle_DHA
    _geom_hbond_publ_flag
    O1 H1 O5 1_655 0.82 1.93 2.749(4) 180 yes
    O2 H2 O5 . 0.82 1.90 2.716(4) 177 yes
    O4 H4 O2 . 0.82 1.97 2.642(4) 139 yes
    O5 H5C O1 2_656 0.85 1.81 2.642(4) 165 yes
    O5 H5D O3 2_646 0.85 1.93 2.761(4) 165 yes
