# Supplementary material for: (22E,24R)-3β,5α,9α-Trihy­droxy­ergosta-7,22-dien-6-one monohydrate
Source: Acta Crystallogr Sect E Struct Rep Online. 2011 Apr 16;67(Pt 5):o1141–2. doi: 10.1107/S160053681101347X (PMC3089332; doi:10.1107/S160053681101347X)
Supplement: Supplementary file 2 [file e-67-o1141-Isup2.hkl]

# 
# h,k,l, Fc-squared, Fo-squared, sigma(Fo-squared) and status flag 
# 
data_I
_shelx_title ' 110121b in P2(1)' 
_shelx_refln_list_code          4 
_shelx_F_calc_maximum      131.56 
_exptl_crystal_F_000       508.00 
_reflns_d_resolution_high  0.8402 
 
loop_ 
 _symmetry_equiv_pos_as_xyz 
 'x, y, z' 
 '-x, y+1/2, -z' 
 
_cell_length_a     6.7605 
_cell_length_b     7.2626 
_cell_length_c    28.4613 
_cell_angle_alpha  90.000 
_cell_angle_beta   96.083 
_cell_angle_gamma  90.000 
 
_shelx_F_squared_multiplier     1.000 
 
loop_ 
 _refln_index_h 
 _refln_index_k 
 _refln_index_l 
 _refln_F_squared_calc 
 _refln_F_squared_meas 
 _refln_F_squared_sigma 
 _refln_observed_status 
   1   0   0     9321.05    10212.93     86.93 o 
   2   0   0       50.76       41.78      5.76 o 
   3   0   0       66.26       77.56      9.85 o 
   4   0   0      133.76      153.08     15.13 o 
   5   0   0        7.67        7.00      4.12 o 
   6   0   0       24.54       30.26      9.85 o 
   7   0   0        0.29       -2.28      8.04 o 
   8   0   0        1.08      -10.57      9.85 o 
   1   1   0     1503.69     1331.07     14.08 o 
   2   1   0     3271.44     3308.07     86.07 o 
   3   1   0       98.55       99.41      5.92 o 
   4   1   0      183.62      207.64     17.98 o 
   5   1   0       87.16       91.27      7.30 o 
   6   1   0       21.96       21.85      4.96 o 
   7   1   0        4.24       11.09      6.37 o 
   0   2   0     2461.00     2177.83     30.99 o 
   1   2   0     2355.28     2347.69     58.08 o 
   2   2   0     1254.88     1383.03     19.93 o 
   3   2   0     1109.31     1185.38     14.75 o 
   4   2   0      338.16      329.64     16.48 o 
   5   2   0       23.12       23.60      4.38 o 
   6   2   0        8.03        6.51      4.29 o 
   7   2   0       14.48       14.81      5.38 o 
   1   3   0     2068.21     2203.59     43.98 o 
   2   3   0       44.88       44.10      4.43 o 
   3   3   0       14.47       12.29      3.52 o 
   4   3   0        8.70       12.91      4.26 o 
   5   3   0        7.47       10.13      4.13 o 
   6   3   0       25.31       20.61      5.25 o 
   7   3   0        7.14        9.98      5.09 o 
   0   4   0      135.52      143.97     17.71 o 
   1   4   0       42.46       39.66      4.64 o 
   2   4   0       66.99       68.90      6.16 o 
   3   4   0        8.01        3.32      3.88 o 
   4   4   0       42.87       42.11      5.83 o 
   5   4   0       38.25       38.57      6.24 o 
   6   4   0        4.51        2.81      5.02 o 
   7   4   0        1.31        7.12      5.98 o 
   1   5   0       28.06       28.08      4.91 o 
   2   5   0       90.86       91.05      7.74 o 
   3   5   0       25.27       24.25      7.72 o 
   4   5   0       27.39       28.45      6.27 o 
   5   5   0        4.26        4.47      4.37 o 
   6   5   0        2.62        5.87      5.57 o 
   0   6   0        8.04       13.45      7.80 o 
   1   6   0       13.73       11.34      5.40 o 
   2   6   0       24.82       34.32      6.04 o 
   3   6   0       11.01       21.31      6.17 o 
   4   6   0       16.10       16.28      5.39 o 
   5   6   0        0.01       -1.55      6.07 o 
   1   7   0        1.80        2.95      4.88 o 
   2   7   0        3.04        4.77      5.46 o 
   3   7   0        0.53        3.18      6.23 o 
   4   7   0       18.57       24.54      7.40 o 
   0   8   0        6.44        8.28      9.24 o 
   1   8   0       17.44       15.88      7.84 o 
   2   8   0        9.47        6.61      5.98 o 
   3   8   0        2.47        1.63      6.52 o 
  -8   0   1        1.46        0.48     10.69 o 
  -7   0   1        3.18       -4.80      7.92 o 
  -6   0   1      137.32      139.45     15.07 o 
  -5   0   1       16.67       13.21      7.08 o 
  -4   0   1       76.37       71.20      9.85 o 
  -3   0   1      401.39      408.94     19.93 o 
  -2   0   1       71.67       64.59      6.60 o 
  -1   0   1     2797.84     2905.44     34.34 o 
   1   0   1      576.42      506.99     22.75 o 
   2   0   1      812.79      969.40     26.89 o 
   3   0   1      909.50      926.06     31.70 o 
   4   0   1      114.32      121.51     13.33 o 
   5   0   1        8.83        8.89      3.77 o 
   6   0   1        0.23       -3.84      4.68 o 
   7   0   1       21.19       37.82     12.25 o 
  -7   1   1       35.10       33.36      8.15 o 
  -6   1   1       27.78       26.73      5.56 o 
  -5   1   1      121.02      127.31      8.37 o 
  -4   1   1      153.01      148.24      8.09 o 
  -3   1   1      143.76      140.23      6.88 o 
  -2   1   1       37.37       30.54      3.10 o 
  -1   1   1     8847.49     8050.88     58.87 o 
   0   1   1      615.46      557.28     20.54 o 
   1   1   1      264.63      289.43      8.02 o 
   2   1   1     1543.59     1545.62     35.90 o 
   3   1   1       20.16       22.36      3.46 o 
   4   1   1      115.01      111.71      6.97 o 
   5   1   1      125.50      142.55      8.94 o 
   6   1   1        6.35        5.08      4.35 o 
   7   1   1       13.26       23.74      8.16 o 
  -7   2   1       30.11       25.09      8.88 o 
  -6   2   1       16.75       11.96      3.87 o 
  -5   2   1       39.05       37.51      5.31 o 
  -4   2   1       66.22       58.57      4.11 o 
  -3   2   1      902.58     1029.35     17.49 o 
  -2   2   1      438.37      498.88     25.08 o 
  -1   2   1      291.06      283.25      5.63 o 
   0   2   1     1402.91     1329.22     15.68 o 
   1   2   1     1430.73     1356.56     15.51 o 
   2   2   1      720.91      761.97     23.30 o 
   3   2   1      595.89      591.27     10.07 o 
   4   2   1      245.54      239.12     10.57 o 
   5   2   1       21.90       13.63      4.37 o 
   6   2   1       10.27        8.07      3.51 o 
   7   2   1       17.03       15.10      5.30 o 
  -7   3   1        6.83       14.44      4.78 o 
  -6   3   1       23.39       24.94      5.04 o 
  -5   3   1      112.47      101.23      8.37 o 
  -4   3   1      120.51      125.94      8.42 o 
  -3   3   1      260.92      236.14     10.34 o 
  -2   3   1      151.55      136.61      4.98 o 
  -1   3   1     1726.48     1768.21     33.20 o 
   0   3   1        5.83        2.18      1.66 o 
   1   3   1     1231.15     1305.13     38.14 o 
   2   3   1     1133.46     1204.52     25.21 o 
   3   3   1       54.59       51.99      5.15 o 
   4   3   1       74.89       71.20      6.42 o 
   5   3   1       22.79       24.88      5.47 o 
   6   3   1       39.89       30.39      5.25 o 
   7   3   1        7.64       11.72      6.21 o 
  -7   4   1        2.81       12.24      6.95 o 
  -6   4   1        1.71        3.92      4.09 o 
  -5   4   1       11.41       10.68      4.62 o 
  -4   4   1      103.94      104.92      8.83 o 
  -3   4   1       17.24       12.77      3.83 o 
  -2   4   1       24.35       26.67      4.76 o 
  -1   4   1       81.67       83.00      5.14 o 
   0   4   1      181.59      193.20      7.52 o 
   1   4   1       16.58       13.71      3.20 o 
   2   4   1       11.65       20.30      4.19 o 
   3   4   1       47.95       42.86      5.47 o 
   4   4   1      186.12      183.30     11.28 o 
   5   4   1       53.85       50.01      6.69 o 
   6   4   1       16.57       13.10      5.24 o 
   7   4   1        2.89       -0.93      4.69 o 
  -6   5   1        0.64        1.69      5.81 o 
  -5   5   1       27.80       26.62      6.21 o 
  -4   5   1       79.77       88.77      8.60 o 
  -3   5   1       46.68       50.36      6.97 o 
  -2   5   1      292.96      273.54     12.52 o 
  -1   5   1      218.14      205.69     10.41 o 
   0   5   1      107.74      104.83      6.40 o 
   1   5   1       18.70       18.26      4.66 o 
   2   5   1       10.95       17.72      4.71 o 
   3   5   1      134.17      150.55     10.58 o 
   4   5   1       16.55       15.64      5.20 o 
   5   5   1        5.60        5.54      5.24 o 
   6   5   1        3.56        0.70      5.28 o 
  -5   6   1        3.23        9.09      7.17 o 
  -4   6   1        2.45        7.01      5.60 o 
  -3   6   1       29.21       23.75      6.72 o 
  -2   6   1       18.77       10.15      4.68 o 
  -1   6   1        1.51        1.60      4.33 o 
   0   6   1        4.29        4.30      3.87 o 
   1   6   1       13.40        8.66      4.26 o 
   2   6   1       93.86       96.82      8.91 o 
   3   6   1       70.06       80.76      8.55 o 
   4   6   1       47.35       48.12      7.84 o 
   5   6   1        4.78       -2.17      4.74 o 
  -4   7   1        0.67        5.54      6.21 o 
  -3   7   1       25.74       28.37      7.07 o 
  -2   7   1        7.38       11.50      5.79 o 
  -1   7   1       48.88       52.37      9.37 o 
   0   7   1       37.16       33.07      8.57 o 
   1   7   1       20.76       11.27      5.62 o 
   2   7   1       11.24       12.13      5.83 o 
   3   7   1        0.03       -1.41      5.56 o 
   4   7   1        3.22       -1.45      5.81 o 
  -3   8   1        2.83       10.60      7.85 o 
  -2   8   1        1.67        4.55      6.13 o 
  -1   8   1        4.68        7.54      5.46 o 
   0   8   1        0.82        1.73      5.72 o 
   1   8   1        5.69        9.87      7.38 o 
   2   8   1        6.37       13.66      6.23 o 
  -8   0   2        0.91       -0.24     10.45 o 
  -7   0   2        0.43       -2.52      7.92 o 
  -6   0   2       79.71       77.07      8.21 o 
  -5   0   2       24.80       36.38      8.88 o 
  -4   0   2      101.91       95.33     11.17 o 
  -3   0   2      284.75      306.88     16.81 o 
  -2   0   2      549.68      581.23     18.49 o 
   1   0   2    17308.20    15495.25    166.29 o 
   2   0   2      142.92      115.98     10.09 o 
   3   0   2        5.13        8.51      5.82 o 
   4   0   2        1.30       -3.01      2.84 o 
   5   0   2        9.36        3.41      4.38 o 
   6   0   2       12.81       10.93      7.32 o 
   7   0   2        8.69       21.01     10.21 o 
  -7   1   2        3.90        9.01      6.00 o 
  -6   1   2       16.41       18.14      4.50 o 
  -5   1   2        7.47       10.03      4.10 o 
  -4   1   2       77.71       77.80      6.14 o 
  -3   1   2        8.75        9.68      2.91 o 
  -2   1   2      102.39      113.02      4.89 o 
  -1   1   2    13429.80    12437.00    174.64 o 
   0   1   2     4348.36     3970.04     79.51 o 
   1   1   2      633.47      571.04      8.06 o 
   2   1   2     1538.95     1583.73     40.10 o 
   3   1   2        3.06        2.54      2.38 o 
   4   1   2      117.45      116.75      7.18 o 
   5   1   2       24.93       32.33      5.03 o 
   6   1   2        5.35        9.11      6.66 o 
   7   1   2        0.40        2.62      7.07 o 
  -7   2   2       27.10       24.58      5.91 o 
  -6   2   2       23.53       19.57      4.69 o 
  -5   2   2       70.69       63.71      7.60 o 
  -4   2   2      174.60      171.49      7.04 o 
  -3   2   2     1009.61     1109.96     30.92 o 
  -2   2   2     1946.73     2108.26     40.98 o 
  -1   2   2      200.47      205.15      5.13 o 
   0   2   2     1471.12     1406.20     12.46 o 
   1   2   2      393.76      411.82      8.48 o 
   2   2   2      280.43      285.87     12.15 o 
   3   2   2      142.53      142.58      7.51 o 
   4   2   2       22.68       27.58      5.31 o 
   5   2   2       10.93       10.81      4.16 o 
   6   2   2       24.51       18.86      4.33 o 
   7   2   2       27.99       21.97      5.39 o 
  -7   3   2        8.56       15.39      6.29 o 
  -6   3   2        4.78        5.04      3.89 o 
  -5   3   2       35.18       30.13      5.48 o 
  -4   3   2      194.94      206.61     14.91 o 
  -3   3   2      132.58      156.33      6.46 o 
  -2   3   2       36.09       35.14      2.90 o 
  -1   3   2      931.69      911.75     20.92 o 
   0   3   2      615.18      689.86     10.62 o 
   1   3   2     2924.83     2958.29     74.88 o 
   2   3   2      446.57      479.19     23.72 o 
   3   3   2      170.79      173.48      8.92 o 
   4   3   2       13.95       16.70      3.85 o 
   5   3   2       45.75       42.07      5.77 o 
   6   3   2        1.20       -2.01      3.58 o 
   7   3   2        9.10        5.08      5.28 o 
  -7   4   2        3.87        5.93      5.76 o 
  -6   4   2        1.54        3.78      4.55 o 
  -5   4   2       11.05       10.04      4.95 o 
  -4   4   2       30.33       35.79      5.84 o 
  -3   4   2       16.19       14.63      4.11 o 
  -2   4   2      374.22      375.08     17.73 o 
  -1   4   2      493.82      495.80     11.49 o 
   0   4   2      134.30      130.53      5.67 o 
   1   4   2      281.77      277.40      9.33 o 
   2   4   2        7.59        8.89      3.24 o 
   3   4   2        1.39       -1.14      3.49 o 
   4   4   2       49.21       44.60      6.06 o 
   5   4   2       56.49       51.88      6.90 o 
   6   4   2       21.39       21.39      7.72 o 
   7   4   2        1.12        0.91      5.13 o 
  -6   5   2        7.75       14.09      8.65 o 
  -5   5   2       26.68       28.60      6.89 o 
  -4   5   2        6.99        8.43      4.59 o 
  -3   5   2      135.64      130.82      9.72 o 
  -2   5   2      105.48      113.40      8.30 o 
  -1   5   2      269.44      259.33     11.72 o 
   0   5   2      101.01      103.01      7.68 o 
   1   5   2       36.99       39.98      5.33 o 
   2   5   2       33.74       31.58      5.18 o 
   3   5   2       42.44       40.14      6.14 o 
   4   5   2        3.34        4.99      4.46 o 
   5   5   2        6.97        7.74      5.93 o 
   6   5   2       13.14       19.77      6.25 o 
  -5   6   2        5.36       16.05      9.00 o 
  -4   6   2        1.90        6.12      5.45 o 
  -3   6   2       25.76       28.64      6.34 o 
  -2   6   2       20.04       19.75      5.97 o 
  -1   6   2        9.68       15.50      5.15 o 
   0   6   2       11.51        6.59      5.02 o 
   1   6   2        7.01        4.54      4.04 o 
   2   6   2       44.67       45.41      6.94 o 
   3   6   2       14.43       11.57      5.16 o 
   4   6   2        6.35        9.37      6.19 o 
   5   6   2        3.68       -0.92      5.10 o 
  -4   7   2        8.46        7.21      6.12 o 
  -3   7   2       21.13       22.03      6.66 o 
  -2   7   2        7.20        3.14      5.00 o 
  -1   7   2       58.09       48.20      7.42 o 
   0   7   2       22.71       32.32      8.47 o 
   1   7   2       12.38        5.01      4.71 o 
   2   7   2        3.07        3.12      4.62 o 
   3   7   2       11.26       11.71      6.11 o 
   4   7   2        9.11        6.34      7.25 o 
  -3   8   2        1.61        5.31      7.71 o 
  -2   8   2        0.93        4.23      6.16 o 
  -1   8   2        4.88        9.82      6.51 o 
   0   8   2        6.48        7.24      6.03 o 
   1   8   2        1.59       13.96      7.38 o 
   2   8   2        0.27        5.93      5.77 o 
  -8   0   3        1.55        4.56      8.76 o 
  -7   0   3        3.91        3.72      8.76 o 
  -6   0   3        0.03        5.88      6.72 o 
  -5   0   3        1.11        6.12      6.00 o 
  -4   0   3      106.79      117.66     12.13 o 
  -3   0   3        1.42        1.20      3.84 o 
  -2   0   3      726.71      677.76     18.49 o 
  -1   0   3       59.66       68.44      5.28 o 
   1   0   3       54.38       44.72      4.20 o 
   2   0   3     1168.77     1129.48     36.66 o 
   3   0   3      568.72      582.18     40.88 o 
   4   0   3        1.08       -0.95      3.31 o 
   5   0   3       13.91       16.03      4.86 o 
   6   0   3       15.50       16.69      7.68 o 
   7   0   3       20.36       18.13     11.29 o 
  -7   1   3       36.98       39.84      7.89 o 
  -6   1   3       78.12       77.16      7.51 o 
  -5   1   3       31.98       30.43      5.17 o 
  -4   1   3       22.32       16.46      3.57 o 
  -3   1   3      321.45      294.15     16.51 o 
  -2   1   3      612.48      653.17     29.32 o 
  -1   1   3      550.11      570.90      7.62 o 
   0   1   3     8650.32     8154.89     78.78 o 
   1   1   3     1495.10     1523.42     13.85 o 
   2   1   3      621.90      626.21     12.95 o 
   3   1   3       99.14       98.85      5.93 o 
   4   1   3       53.58       54.60      5.19 o 
   5   1   3       10.06        8.39      3.37 o 
   6   1   3        1.66        4.68      5.02 o 
   7   1   3        9.51       11.30      7.86 o 
  -7   2   3        0.01        0.88      4.08 o 
  -6   2   3       42.61       41.73      6.92 o 
  -5   2   3       87.36       81.15     12.39 o 
  -4   2   3       31.83       29.70      3.50 o 
  -3   2   3      268.29      300.47      8.01 o 
  -2   2   3      762.50      800.95     15.41 o 
  -1   2   3      536.02      483.41     12.94 o 
   0   2   3       42.61       36.45      2.39 o 
   1   2   3      685.76      658.55     20.48 o 
   2   2   3      569.61      540.16     12.98 o 
   3   2   3      347.17      355.36     12.49 o 
   4   2   3      312.94      354.18     21.11 o 
   5   2   3      117.75      122.67      9.05 o 
   6   2   3        5.95        6.67      4.83 o 
   7   2   3        3.07        5.48      4.76 o 
  -7   3   3        9.81       19.44      6.67 o 
  -6   3   3       16.96       10.53      4.72 o 
  -5   3   3       66.27       67.62      6.79 o 
  -4   3   3       18.02       21.99      4.26 o 
  -3   3   3      365.98      407.30      9.53 o 
  -2   3   3       50.53       52.55      3.55 o 
  -1   3   3      338.10      312.92      7.88 o 
   0   3   3      551.04      519.46     11.70 o 
   1   3   3      438.55      419.18     10.15 o 
   2   3   3      553.74      568.79     12.86 o 
   3   3   3      223.20      204.37      9.77 o 
   4   3   3       82.84       77.34      6.94 o 
   5   3   3       78.96       83.95      7.40 o 
   6   3   3       26.63       23.21      5.02 o 
   7   3   3        4.43        4.80      5.56 o 
  -7   4   3        1.55        7.01      6.04 o 
  -6   4   3        0.64       -3.37      5.30 o 
  -5   4   3        7.74        7.22      5.06 o 
  -4   4   3       71.19       76.12      7.62 o 
  -3   4   3       38.89       29.91      5.01 o 
  -2   4   3      399.66      406.37     10.09 o 
  -1   4   3      197.79      208.51      7.60 o 
   0   4   3      215.83      206.94      7.76 o 
   1   4   3      472.95      484.67     16.26 o 
   2   4   3       25.32       28.00      4.27 o 
   3   4   3        6.26        7.35      3.75 o 
   4   4   3       47.76       52.37      6.96 o 
   5   4   3        1.28        2.90      4.09 o 
   6   4   3        0.74        3.02      4.12 o 
  -6   5   3       12.66       14.15      7.61 o 
  -5   5   3        1.83        2.07      4.48 o 
  -4   5   3       22.10       32.72      6.42 o 
  -3   5   3        3.26        5.80      4.57 o 
  -2   5   3      174.97      187.70     10.71 o 
  -1   5   3      219.98      228.59      9.30 o 
   0   5   3       47.10       46.08      4.93 o 
   1   5   3       28.73       18.85      4.39 o 
   2   5   3      140.71      143.87     10.31 o 
   3   5   3      140.18      156.99     10.76 o 
   4   5   3      184.49      180.38     12.14 o 
   5   5   3       12.46        7.36      4.79 o 
   6   5   3       12.55       21.92      6.55 o 
  -5   6   3        5.69        6.37      8.94 o 
  -4   6   3        0.30        0.66      4.78 o 
  -3   6   3       70.80       67.67      8.25 o 
  -2   6   3      129.91      129.66      9.94 o 
  -1   6   3       35.63       31.19      5.67 o 
   0   6   3       12.39       10.33      4.25 o 
   1   6   3       32.39       37.92      5.90 o 
   2   6   3       22.36       16.97      6.17 o 
   3   6   3        6.52       17.77      5.46 o 
   4   6   3       10.47       14.95      5.70 o 
   5   6   3       14.35       18.32      6.84 o 
  -4   7   3        3.49       11.90      8.63 o 
  -3   7   3        1.69        2.82      5.65 o 
  -2   7   3        4.86        1.33      5.82 o 
  -1   7   3        5.41        5.77      5.33 o 
   0   7   3        8.48       14.38      5.13 o 
   1   7   3        8.70       10.31      6.62 o 
   2   7   3        1.33       -1.45      4.80 o 
   3   7   3        3.52        6.87      5.76 o 
   4   7   3        5.17        8.11      6.60 o 
  -3   8   3        0.27        7.27      6.12 o 
  -2   8   3        0.89        5.55      5.76 o 
  -1   8   3        6.37        8.43      6.40 o 
   0   8   3        0.07        6.43      6.53 o 
   1   8   3        2.26        1.11      6.52 o 
   2   8   3        0.56        4.16      5.88 o 
  -7   0   4       16.24       17.17      9.49 o 
  -6   0   4        0.13        2.64      6.48 o 
  -5   0   4       12.66        7.80      5.88 o 
  -4   0   4       35.96       37.10      6.72 o 
  -3   0   4      105.76       98.09      8.88 o 
  -2   0   4     1442.51     1358.77     24.97 o 
   0   0   4      218.44      261.50      8.76 o 
   1   0   4     1626.70     1698.49     96.77 o 
   2   0   4     2829.08     2716.94     65.97 o 
   3   0   4       76.69       61.48      5.23 o 
   4   0   4        2.56        4.28      6.54 o 
   5   0   4        0.57       -0.60      5.16 o 
   6   0   4       58.32       73.84     14.53 o 
   7   0   4       16.10       32.06     12.49 o 
  -7   1   4       45.46       34.15      4.70 o 
  -6   1   4       41.69       48.93      7.28 o 
  -5   1   4       25.97       24.62      3.31 o 
  -4   1   4       21.54       18.02      3.57 o 
  -3   1   4      602.46      624.00     12.38 o 
  -2   1   4     1155.89     1203.31     56.59 o 
  -1   1   4      535.03      490.33     18.97 o 
   0   1   4     2101.30     2085.92     24.03 o 
   1   1   4      779.52      721.64     22.17 o 
   2   1   4       37.96       38.05      2.34 o 
   3   1   4      271.26      251.31     13.82 o 
   4   1   4       18.74       17.93      3.58 o 
   5   1   4        2.85        6.07      4.17 o 
   6   1   4       21.79       23.77      7.65 o 
   7   1   4       13.44       12.21      7.14 o 
  -7   2   4        1.47        4.90      4.78 o 
  -6   2   4       54.16       46.88      9.98 o 
  -5   2   4       29.74       28.65      4.85 o 
  -4   2   4       14.53       12.06      2.66 o 
  -3   2   4      104.07      108.05      5.03 o 
  -2   2   4      371.06      378.90     10.76 o 
  -1   2   4      306.67      291.49      6.47 o 
   0   2   4      474.12      455.24      8.03 o 
   1   2   4       52.29       53.82      2.93 o 
   2   2   4       77.42       63.75      4.29 o 
   3   2   4      163.96      140.74      7.62 o 
   4   2   4      199.69      224.16     16.89 o 
   5   2   4      117.99      138.20     16.30 o 
   6   2   4       27.35       30.05     13.03 o 
   7   2   4        0.25       -4.32      9.12 o 
  -7   3   4       20.12       22.46     10.75 o 
  -6   3   4        3.13        4.35      4.42 o 
  -5   3   4        0.26        0.24      3.24 o 
  -4   3   4       69.53       69.76      6.58 o 
  -3   3   4      605.22      675.16     15.25 o 
  -2   3   4      205.49      221.29      6.88 o 
  -1   3   4       63.47       62.34      3.81 o 
   0   3   4      123.14      124.52      5.41 o 
   1   3   4      258.03      286.70     12.24 o 
   2   3   4      106.98      110.49      6.19 o 
   3   3   4       48.19       46.96      5.17 o 
   4   3   4       27.93       25.11      5.66 o 
   5   3   4       31.68       29.31      5.32 o 
   6   3   4       25.38       27.41      5.58 o 
   7   3   4        0.95        5.92      5.51 o 
  -7   4   4        3.10       12.17      7.83 o 
  -6   4   4       13.54       21.03      7.40 o 
  -5   4   4       24.15       23.06      5.49 o 
  -4   4   4      113.59      115.76      8.94 o 
  -3   4   4       44.85       42.39      5.79 o 
  -2   4   4       88.07       83.55      6.83 o 
  -1   4   4       18.51       18.75      3.03 o 
   0   4   4      144.53      147.40      7.23 o 
   1   4   4      360.58      373.52      9.83 o 
   2   4   4       11.62        9.52      3.26 o 
   3   4   4      157.22      165.95      9.87 o 
   4   4   4       31.57       30.41      6.28 o 
   5   4   4       39.77       37.43      6.37 o 
   6   4   4       26.66       23.48      5.85 o 
  -6   5   4        5.95        5.13      6.17 o 
  -5   5   4        3.68        6.04      7.46 o 
  -4   5   4       18.65       15.33      5.91 o 
  -3   5   4       35.94       31.06      6.11 o 
  -2   5   4      206.78      194.68     14.59 o 
  -1   5   4       84.98       79.46      6.02 o 
   0   5   4       66.24       65.12      5.62 o 
   1   5   4       12.80        7.59      3.30 o 
   2   5   4       22.40       23.29      4.74 o 
   3   5   4       16.99       13.33      4.66 o 
   4   5   4       37.30       35.02      6.76 o 
   5   5   4        0.32        0.19      4.61 o 
   6   5   4        4.65        3.61      5.51 o 
  -5   6   4        0.65        1.97      7.01 o 
  -4   6   4        8.47        7.38      6.30 o 
  -3   6   4       21.05       28.33      6.75 o 
  -2   6   4      158.91      150.34     10.55 o 
  -1   6   4      115.98      110.57      9.10 o 
   0   6   4       25.03       16.22      5.27 o 
   1   6   4        1.64       -1.87      4.00 o 
   2   6   4       10.16       15.75      5.84 o 
   3   6   4       60.30       53.07      7.87 o 
   4   6   4        7.85        8.44      5.87 o 
   5   6   4        4.05        4.21      6.32 o 
  -4   7   4        3.61        8.13      8.44 o 
  -3   7   4        9.44       14.28      6.22 o 
  -2   7   4        7.02        8.12      5.92 o 
  -1   7   4       43.74       38.99      6.86 o 
   0   7   4       21.95       17.87      5.64 o 
   1   7   4        1.81       -1.54      6.48 o 
   2   7   4        3.05        3.37      5.64 o 
   3   7   4        2.00       -2.28      5.44 o 
   4   7   4        1.63        5.27      6.42 o 
  -2   8   4        0.98        7.57      5.68 o 
  -1   8   4        8.66       11.31      6.40 o 
   0   8   4       12.35        9.48      6.90 o 
   1   8   4        0.22       -1.21      6.40 o 
   2   8   4        2.08        1.92      7.33 o 
  -7   0   5        0.46        9.85      8.76 o 
  -6   0   5       71.48       76.00     12.73 o 
  -5   0   5       34.40       34.94      8.04 o 
  -4   0   5       98.05       88.97      9.97 o 
  -3   0   5       48.40       42.98      6.00 o 
  -2   0   5      179.62      170.66      6.48 o 
  -1   0   5      527.58      532.97     15.85 o 
   0   0   5      172.65      222.60      9.12 o 
   1   0   5      256.81      257.17     10.45 o 
   2   0   5     1642.58     1535.72     33.99 o 
   3   0   5        4.52        4.26      2.17 o 
   4   0   5       11.37        8.74      3.82 o 
   5   0   5        8.61        4.08      6.12 o 
   6   0   5        5.65       14.05     10.21 o 
   7   0   5       19.82       25.45     10.21 o 
  -7   1   5       19.07       20.49      4.60 o 
  -6   1   5        6.79        4.62      3.46 o 
  -5   1   5       20.61       13.50      3.39 o 
  -4   1   5        5.28        1.65      2.38 o 
  -3   1   5       88.56       78.51      4.59 o 
  -2   1   5      584.35      523.80     17.98 o 
  -1   1   5      632.07      697.38     25.39 o 
   0   1   5       45.60       42.43      2.05 o 
   1   1   5      956.63      867.81     23.41 o 
   2   1   5       14.03        9.16      1.63 o 
   3   1   5      490.51      521.90     14.82 o 
   4   1   5      104.30       96.55      5.02 o 
   5   1   5       47.35       48.72      8.43 o 
   6   1   5       31.66       35.78      8.61 o 
   7   1   5       14.78       10.19      7.09 o 
  -7   2   5        7.71        7.06      4.23 o 
  -6   2   5       24.53       24.09      5.19 o 
  -5   2   5       55.90       63.52      8.26 o 
  -4   2   5       27.92       27.32      3.45 o 
  -3   2   5       98.31       93.03      4.89 o 
  -2   2   5      255.67      303.58      9.03 o 
  -1   2   5      702.64      678.67     10.02 o 
   0   2   5      176.44      159.06      4.87 o 
   1   2   5       46.08       39.84      2.12 o 
   2   2   5      424.01      472.50     20.52 o 
   3   2   5       74.19       72.44      5.86 o 
   4   2   5       67.16       62.92      6.19 o 
   5   2   5       33.96       30.04      5.16 o 
   6   2   5        0.62        3.54      6.10 o 
   7   2   5        6.00        9.27      8.28 o 
  -7   3   5       16.35       17.81      6.21 o 
  -6   3   5       12.97       10.15      4.73 o 
  -5   3   5        5.42        3.39      3.42 o 
  -4   3   5       10.43        6.36      3.63 o 
  -3   3   5      299.04      345.79     10.94 o 
  -2   3   5      526.22      610.38     11.68 o 
  -1   3   5      205.03      201.55      6.54 o 
   0   3   5      200.35      187.96      6.40 o 
   1   3   5      238.47      260.13      5.81 o 
   2   3   5      215.96      237.29     12.84 o 
   3   3   5       46.72       50.76      4.72 o 
   4   3   5       89.44       94.46      7.41 o 
   5   3   5       12.63        8.01      4.21 o 
   6   3   5        3.30        0.01      5.38 o 
   7   3   5        3.46        1.63      4.89 o 
  -7   4   5        5.17        8.23      6.81 o 
  -6   4   5       25.20       23.61      7.99 o 
  -5   4   5       25.74       22.44      5.20 o 
  -4   4   5        5.60        1.69      3.72 o 
  -3   4   5       35.45       33.05      5.47 o 
  -2   4   5       23.40       17.98      3.03 o 
  -1   4   5       36.87       30.03      3.45 o 
   0   4   5       45.46       43.64      4.09 o 
   1   4   5      141.88      147.04      6.34 o 
   2   4   5      113.96      119.91      7.72 o 
   3   4   5       22.24       24.98      5.29 o 
   4   4   5       47.04       43.17      6.38 o 
   5   4   5       47.35       51.47      7.13 o 
   6   4   5       14.69       17.65      5.56 o 
  -6   5   5        2.47        7.05      7.97 o 
  -5   5   5        0.16       -0.85      6.95 o 
  -4   5   5       11.68        9.26      5.15 o 
  -3   5   5       22.03       17.26      5.12 o 
  -2   5   5       61.42       59.73      6.85 o 
  -1   5   5       94.99       94.90      6.27 o 
   0   5   5      189.48      177.67      8.42 o 
   1   5   5       16.64       10.40      3.75 o 
   2   5   5       61.38       57.96      5.90 o 
   3   5   5       32.56       30.36      7.07 o 
   4   5   5        2.81        3.66      4.32 o 
   5   5   5       25.92       27.17      6.79 o 
   6   5   5        8.47        6.56      6.03 o 
  -5   6   5        3.63       12.35      8.07 o 
  -4   6   5       15.44       23.46      7.37 o 
  -3   6   5       46.74       48.93      7.46 o 
  -2   6   5       90.62       84.24      8.67 o 
  -1   6   5       80.26       71.84      7.48 o 
   0   6   5        2.47        4.56      3.82 o 
   1   6   5        8.49       -0.81      4.95 o 
   2   6   5        9.45       10.05      4.97 o 
   3   6   5        6.73        9.50      5.99 o 
   4   6   5        2.39        5.47      4.87 o 
   5   6   5        1.21        0.31      5.16 o 
  -4   7   5        6.97        7.77     10.18 o 
  -3   7   5       10.95       11.87      6.53 o 
  -2   7   5        6.08        4.30      4.43 o 
  -1   7   5       47.42       45.63      7.48 o 
   0   7   5       10.94        4.43      5.63 o 
   1   7   5       10.28        3.32      6.66 o 
   2   7   5        3.61        1.25      4.89 o 
   3   7   5        0.31       -0.10      5.10 o 
   4   7   5        3.96       10.16      6.62 o 
  -2   8   5        0.25        3.87      6.85 o 
  -1   8   5        5.79        7.53      6.47 o 
   0   8   5        0.88       -3.31      6.66 o 
   1   8   5        8.29        7.22      8.27 o 
   2   8   5        2.48       -2.64      6.80 o 
  -6   0   6      118.17      125.71     15.13 o 
  -5   0   6       47.47       44.30      8.76 o 
  -4   0   6      127.72      132.31     11.65 o 
  -3   0   6      322.14      344.95     14.77 o 
  -2   0   6      522.52      515.87     14.41 o 
  -1   0   6      425.79      381.69     14.77 o 
   0   0   6      367.71      453.35     34.64 o 
   1   0   6      404.36      447.56     11.16 o 
   2   0   6      650.82      678.03     26.60 o 
   3   0   6       70.93       60.11      5.84 o 
   4   0   6       20.58       12.74      3.98 o 
   5   0   6        1.97        4.80      7.56 o 
   6   0   6        0.18        2.16      6.60 o 
   7   0   6       19.70       14.65     11.53 o 
  -7   1   6        0.84        2.76      3.59 o 
  -6   1   6       17.03       12.90      3.60 o 
  -5   1   6       20.39       17.39      3.47 o 
  -4   1   6       77.23       66.19      4.78 o 
  -3   1   6      211.95      251.67      8.02 o 
  -2   1   6       88.73       84.77      4.19 o 
  -1   1   6      374.69      336.56     18.56 o 
   0   1   6     1145.52     1086.86     13.11 o 
   1   1   6      202.71      188.86      8.42 o 
   2   1   6        8.25        6.24      1.59 o 
   3   1   6      268.48      242.17     13.59 o 
   4   1   6      208.07      215.46     14.19 o 
   5   1   6        6.51        7.51      4.73 o 
   6   1   6       21.51       15.37      5.82 o 
   7   1   6        3.81        0.28      5.47 o 
  -7   2   6       11.39       15.65      6.54 o 
  -6   2   6        7.68        5.84      5.94 o 
  -5   2   6       23.57       23.00      4.57 o 
  -4   2   6       21.18       21.09      3.33 o 
  -3   2   6       93.23       90.15      4.96 o 
  -2   2   6      738.75      833.54     12.37 o 
  -1   2   6      248.79      237.56      6.06 o 
   0   2   6        8.33        7.92      1.70 o 
   1   2   6       11.04       12.16      1.49 o 
   2   2   6     1148.99     1083.30     27.86 o 
   3   2   6      125.66      115.40      6.97 o 
   4   2   6       37.68       37.00      5.13 o 
   5   2   6       49.27       52.43      8.19 o 
   6   2   6       13.12       12.46      9.06 o 
   7   2   6        0.11       -2.21      5.66 o 
  -7   3   6        2.03        3.53      5.66 o 
  -6   3   6        8.50        7.53      5.07 o 
  -5   3   6        7.77        0.83      3.28 o 
  -4   3   6       39.78       47.25      5.60 o 
  -3   3   6       81.55       75.78      4.88 o 
  -2   3   6      233.20      266.19      7.90 o 
  -1   3   6       11.34       11.21      2.28 o 
   0   3   6      255.63      233.17      7.11 o 
   1   3   6       32.71       35.07      2.76 o 
   2   3   6      291.43      289.13     11.59 o 
   3   3   6      107.07      108.09      6.58 o 
   4   3   6       98.95       82.57      7.26 o 
   5   3   6        4.97        3.42      4.04 o 
   6   3   6        5.04        4.16      4.34 o 
   7   3   6       16.59       15.37      5.50 o 
  -7   4   6        3.09       14.48      8.03 o 
  -6   4   6        1.06       -2.36      6.32 o 
  -5   4   6        1.64        6.20      5.70 o 
  -4   4   6       28.34       25.95      5.46 o 
  -3   4   6       53.84       45.92      5.64 o 
  -2   4   6       35.95       31.39      3.74 o 
  -1   4   6       36.19       42.01      3.88 o 
   0   4   6       64.85       50.20      4.33 o 
   1   4   6       26.22       21.89      2.78 o 
   2   4   6       63.27       53.05      5.22 o 
   3   4   6       71.28       59.08      5.50 o 
   4   4   6       27.92       23.84      5.10 o 
   5   4   6        0.88        5.89      4.67 o 
   6   4   6       16.37       18.27      5.25 o 
  -6   5   6        5.88        0.36      5.95 o 
  -5   5   6       14.36       31.40      8.68 o 
  -4   5   6       13.80       11.84      4.89 o 
  -3   5   6       29.15       21.44      5.35 o 
  -2   5   6       40.43       42.27      6.17 o 
  -1   5   6       72.94       68.10      5.65 o 
   0   5   6      132.63      132.46      7.45 o 
   1   5   6       43.19       42.76      4.92 o 
   2   5   6        8.65        9.01      3.91 o 
   3   5   6      104.26      106.26      9.19 o 
   4   5   6        2.10        1.46      4.88 o 
   5   5   6        6.83        5.73      5.92 o 
   6   5   6        0.71        6.28      5.60 o 
  -5   6   6        4.14        5.05      8.74 o 
  -4   6   6        0.39        0.93      6.46 o 
  -3   6   6       17.38       17.41      5.83 o 
  -2   6   6       57.40       47.41      6.83 o 
  -1   6   6      123.85      115.19      9.36 o 
   0   6   6        2.95        2.47      3.80 o 
   1   6   6        1.99        2.52      4.00 o 
   2   6   6        6.55        8.67      4.29 o 
   3   6   6        3.92        9.42      5.58 o 
   4   6   6       28.02       27.77      6.49 o 
   5   6   6        7.27        7.77      5.46 o 
  -4   7   6        3.67       10.09      9.40 o 
  -3   7   6       21.34       18.26      8.62 o 
  -2   7   6       18.23       17.17      6.56 o 
  -1   7   6       41.05       38.07      7.10 o 
   0   7   6       46.84       39.95      7.14 o 
   1   7   6       10.58        6.87      6.18 o 
   2   7   6        0.63        2.64      6.66 o 
   3   7   6        0.95        7.95      5.69 o 
   4   7   6        3.84        3.70      7.57 o 
  -2   8   6        2.50       -1.71      9.00 o 
  -1   8   6       11.24       10.65      6.27 o 
   0   8   6        7.78        5.52      6.31 o 
   1   8   6       25.00       27.31      9.49 o 
   2   8   6        0.85        0.09      6.98 o 
  -6   0   7       12.64        7.00      3.41 o 
  -5   0   7       15.62       12.97      6.24 o 
  -4   0   7        8.31        7.90      3.27 o 
  -3   0   7      367.15      367.23     30.74 o 
  -2   0   7      418.37      394.56     16.21 o 
  -1   0   7     2508.28     2316.65     38.18 o 
   0   0   7      359.65      321.91      8.22 o 
   1   0   7     1427.79     1458.16     24.91 o 
   2   0   7      230.42      228.58     24.29 o 
   3   0   7        9.61        8.58      2.66 o 
   4   0   7        0.09       -0.52      2.77 o 
   5   0   7       25.45       22.81      9.00 o 
   6   0   7       24.93       27.01     11.77 o 
   7   0   7        1.80       -2.52     10.09 o 
  -7   1   7       12.97       11.17      7.68 o 
  -6   1   7       45.83       39.98      5.57 o 
  -5   1   7        2.11        1.21      2.49 o 
  -4   1   7       36.99       33.91      3.72 o 
  -3   1   7      701.24      696.44     18.12 o 
  -2   1   7     1225.89     1257.22     18.05 o 
  -1   1   7      235.44      221.86      6.55 o 
   0   1   7      910.46      855.42     10.00 o 
   1   1   7       88.53       81.86      4.85 o 
   2   1   7      334.16      342.63     15.26 o 
   3   1   7      208.79      188.22      6.00 o 
   4   1   7       61.13       56.79      4.62 o 
   5   1   7       66.67       67.72      9.21 o 
   6   1   7        0.71        0.55      4.67 o 
   7   1   7        7.32        4.74      7.73 o 
  -7   2   7        3.58        6.07      5.10 o 
  -6   2   7       28.80       23.09      6.10 o 
  -5   2   7       55.10       42.24      5.27 o 
  -4   2   7       13.60       10.19      2.68 o 
  -3   2   7      189.98      204.75      9.65 o 
  -2   2   7      359.83      388.06      8.52 o 
  -1   2   7      300.10      315.87      7.07 o 
   0   2   7      311.23      329.83      6.72 o 
   1   2   7      613.82      638.18     15.78 o 
   2   2   7      238.63      232.08      5.91 o 
   3   2   7       75.55       65.81      9.84 o 
   4   2   7       27.51       23.66      3.85 o 
   5   2   7       77.88       82.87      7.79 o 
   6   2   7       15.30       17.86      6.63 o 
   7   2   7        1.90        6.60      8.20 o 
  -7   3   7       12.90       14.24      8.28 o 
  -6   3   7        4.49        9.22      5.76 o 
  -5   3   7       40.18       42.16      9.18 o 
  -4   3   7       74.50       69.28      6.53 o 
  -3   3   7       39.05       37.23      3.85 o 
  -2   3   7      218.53      235.85      7.63 o 
  -1   3   7       69.47       63.18      3.98 o 
   0   3   7       85.92       87.85      4.72 o 
   1   3   7      196.42      193.11      8.81 o 
   2   3   7      151.36      165.48      7.49 o 
   3   3   7       36.28       32.59      4.13 o 
   4   3   7      170.43      179.12     10.23 o 
   5   3   7       69.95       59.11      7.03 o 
   6   3   7        3.22        7.74      4.41 o 
   7   3   7       12.16       15.14      6.34 o 
  -7   4   7        1.21       -0.28      6.52 o 
  -6   4   7       10.68       12.38      6.30 o 
  -5   4   7       10.20        6.11      5.28 o 
  -4   4   7       53.10       60.20      7.26 o 
  -3   4   7       14.50       18.73      4.67 o 
  -2   4   7       22.92       22.19      3.54 o 
  -1   4   7       16.01       12.83      3.05 o 
   0   4   7      131.42      136.35      6.59 o 
   1   4   7       83.90       87.31      4.78 o 
   2   4   7       23.72       20.67      3.69 o 
   3   4   7       38.03       44.60      5.05 o 
   4   4   7       28.52       26.04      5.32 o 
   5   4   7       21.45       15.61      5.25 o 
   6   4   7       10.62        4.15      6.79 o 
  -6   5   7        2.77        6.61      7.17 o 
  -5   5   7        3.28        8.61      6.95 o 
  -4   5   7        8.92        4.33      5.37 o 
  -3   5   7       73.65       79.44      8.12 o 
  -2   5   7      112.93      120.52      8.70 o 
  -1   5   7       20.59       19.09      4.15 o 
   0   5   7       58.15       56.61      5.24 o 
   1   5   7        0.25       -0.67      3.14 o 
   2   5   7       10.04       10.49      3.58 o 
   3   5   7       75.21       84.56      9.67 o 
   4   5   7       47.69       48.47      6.95 o 
   5   5   7        0.05        0.40      4.84 o 
   6   5   7        8.42        5.82      6.46 o 
  -5   6   7        3.95        5.24      6.84 o 
  -4   6   7        6.61       12.85      7.38 o 
  -3   6   7       19.52       21.06     11.23 o 
  -2   6   7      111.37       93.53      8.85 o 
  -1   6   7        9.11        6.19      4.31 o 
   0   6   7       48.15       46.34      5.80 o 
   1   6   7       12.47        6.45      4.62 o 
   2   6   7       18.63       17.47      4.20 o 
   3   6   7        7.72       10.17      5.26 o 
   4   6   7        7.00        5.77      5.16 o 
   5   6   7        6.75       13.11      6.72 o 
  -4   7   7        4.37       -2.79      9.70 o 
  -3   7   7        1.59       -7.10      7.03 o 
  -2   7   7       27.89       29.48      6.63 o 
  -1   7   7        2.54        4.06      5.58 o 
   0   7   7       30.01       25.29      5.76 o 
   1   7   7        1.62       -5.06      4.67 o 
   2   7   7        4.74       10.74      7.81 o 
   3   7   7        0.40        1.77      5.75 o 
   4   7   7        1.07       -1.11      5.02 o 
  -2   8   7        6.59       -1.50      8.25 o 
  -1   8   7        3.76        6.94      5.55 o 
   0   8   7        1.99       -2.63      6.49 o 
   1   8   7        5.41        8.83      8.62 o 
   2   8   7        0.67        1.38      6.94 o 
  -7   0   8        0.14       -0.36      3.36 o 
  -6   0   8        0.91        0.57      3.18 o 
  -5   0   8        8.36        5.71      5.10 o 
  -4   0   8       33.31       32.95      4.73 o 
  -3   0   8       28.11       25.27      4.32 o 
  -2   0   8      171.59      156.27     13.09 o 
  -1   0   8        0.25       -3.24      3.48 o 
   0   0   8     1779.06     1766.99     27.61 o 
   1   0   8     1470.04     1584.64     64.47 o 
   2   0   8      177.25      183.21      9.30 o 
   3   0   8      899.39      916.21     46.35 o 
   4   0   8        0.12        1.13      3.66 o 
   5   0   8        3.54        1.92      8.40 o 
   6   0   8       30.26       30.26     10.81 o 
   7   0   8        1.68        0.00     11.05 o 
  -7   1   8       17.77       14.77      9.49 o 
  -6   1   8       27.42       18.75      4.24 o 
  -5   1   8       24.84       24.01      3.55 o 
  -4   1   8      103.94      104.31      5.88 o 
  -3   1   8       42.09       40.30      3.56 o 
  -2   1   8      367.31      390.92      9.94 o 
  -1   1   8       27.67       27.73      2.85 o 
   0   1   8      167.81      145.82      4.33 o 
   1   1   8     2664.29     2704.87     90.26 o 
   2   1   8     1459.75     1461.73     70.19 o 
   3   1   8      254.07      239.66      7.67 o 
   4   1   8       24.89       27.53      7.68 o 
   5   1   8        9.63       12.98      6.46 o 
   6   1   8        1.66        1.38      6.48 o 
   7   1   8        5.42        7.99      6.31 o 
  -7   2   8        2.77        9.67      5.06 o 
  -6   2   8       15.43       10.37      4.97 o 
  -5   2   8        2.70        5.04      3.73 o 
  -4   2   8       85.54       89.94      5.30 o 
  -3   2   8       10.58       16.67      2.81 o 
  -2   2   8      375.45      413.64      9.34 o 
  -1   2   8        1.42        1.94      1.55 o 
   0   2   8       15.34       16.59      2.03 o 
   1   2   8        2.12        1.06      1.53 o 
   2   2   8      475.25      477.80     14.22 o 
   3   2   8      172.54      153.12     11.35 o 
   4   2   8      144.19      140.33      8.58 o 
   5   2   8       54.35       71.37      9.98 o 
   6   2   8        4.32        4.29      7.13 o 
   7   2   8        0.16        8.13      8.39 o 
  -7   3   8        6.50       11.29     13.15 o 
  -6   3   8       18.90       15.93      6.95 o 
  -5   3   8      110.99      118.35     11.45 o 
  -4   3   8       20.64       17.76      4.26 o 
  -3   3   8       90.30       89.04      5.48 o 
  -2   3   8      249.77      260.09      8.10 o 
  -1   3   8       19.65       16.77      2.92 o 
   0   3   8      189.24      212.29      6.34 o 
   1   3   8      878.90      877.69     17.92 o 
   2   3   8      401.85      413.47     11.02 o 
   3   3   8       36.60       32.42      4.29 o 
   4   3   8       28.94       30.02      4.42 o 
   5   3   8       48.97       52.25      7.14 o 
   6   3   8        7.76        6.60      5.61 o 
   7   3   8        6.48       12.00      9.49 o 
  -7   4   8        4.14        9.88      7.15 o 
  -6   4   8        0.66       -0.91      5.72 o 
  -5   4   8       23.53       24.85      7.25 o 
  -4   4   8      127.60      135.77     18.49 o 
  -3   4   8      352.70      401.20     14.46 o 
  -2   4   8       18.76       23.23      3.36 o 
  -1   4   8        3.67        6.41      2.59 o 
   0   4   8      115.76      113.87      6.27 o 
   1   4   8      280.39      282.02      9.52 o 
   2   4   8       70.19       53.10      5.19 o 
   3   4   8      125.70      118.21      7.94 o 
   4   4   8        6.18        4.69      4.30 o 
   5   4   8        2.51        4.34      3.85 o 
   6   4   8        2.12        6.17      7.00 o 
  -6   5   8        4.93        7.89      8.91 o 
  -5   5   8        5.02        4.40      7.76 o 
  -4   5   8        6.25       11.87      6.82 o 
  -3   5   8      229.01      227.21     12.41 o 
  -2   5   8       26.02       22.81      5.12 o 
  -1   5   8       57.28       49.13      5.09 o 
   0   5   8       22.88       19.47      4.11 o 
   1   5   8       23.29       18.72      3.92 o 
   2   5   8       17.79       18.66      4.57 o 
   3   5   8       11.79       14.21      4.71 o 
   4   5   8       38.88       45.55      7.04 o 
   5   5   8        3.12        0.74      4.09 o 
   6   5   8        0.19        5.78      5.30 o 
  -5   6   8        8.55       19.38     12.55 o 
  -4   6   8        0.50       -1.12      6.73 o 
  -3   6   8       16.17        8.75      6.86 o 
  -2   6   8       69.40       67.56      7.80 o 
  -1   6   8      258.91      235.78     12.85 o 
   0   6   8       29.89       29.17      5.26 o 
   1   6   8       56.04       46.92      6.16 o 
   2   6   8        8.17        4.55      4.11 o 
   3   6   8       26.78       30.26      6.39 o 
   4   6   8       12.60       11.90      6.32 o 
   5   6   8        4.69       11.45      6.75 o 
  -4   7   8       35.92       49.93     11.28 o 
  -3   7   8        3.69        8.52      7.09 o 
  -2   7   8        0.89        5.58      7.47 o 
  -1   7   8       12.80       16.52      5.09 o 
   0   7   8       82.27       81.83     10.23 o 
   1   7   8       18.93       15.36      5.79 o 
   2   7   8        2.21        3.61      7.81 o 
   3   7   8        3.17        1.45      5.71 o 
   4   7   8        1.73        3.44      6.04 o 
  -2   8   8        7.45        9.26      9.89 o 
  -1   8   8        0.27       -0.42      6.54 o 
   0   8   8        3.76        5.22      6.66 o 
   1   8   8        0.32        0.79      6.75 o 
   2   8   8        1.32        4.82      7.81 o 
  -7   0   9        0.17       -0.84      3.60 o 
  -6   0   9        2.65       -1.92      4.44 o 
  -5   0   9       25.39       27.13      7.44 o 
  -4   0   9       27.45       23.06      4.13 o 
  -3   0   9      158.83      143.21      7.39 o 
  -2   0   9       36.25       37.31      3.36 o 
  -1   0   9       31.60       37.34      6.12 o 
   0   0   9      933.92      947.50     15.97 o 
   1   0   9      269.44      300.85     14.95 o 
   2   0   9     1124.34     1242.62     50.25 o 
   3   0   9       24.56       19.33      2.73 o 
   4   0   9        0.01       -2.08      3.48 o 
   5   0   9       41.09       46.46     11.53 o 
   6   0   9       42.04       35.90     13.21 o 
   7   0   9        0.15        0.36      8.16 o 
  -7   1   9        5.02        3.79      3.12 o 
  -6   1   9       14.11       11.87      3.86 o 
  -5   1   9        1.54        2.43      2.61 o 
  -4   1   9       33.15       31.60      3.59 o 
  -3   1   9      829.84      816.40     25.61 o 
  -2   1   9     1063.80     1189.10     35.72 o 
  -1   1   9      548.63      548.29     17.82 o 
   0   1   9      323.16      334.96      6.86 o 
   1   1   9     2381.86     2403.85     44.42 o 
   2   1   9      295.80      345.23     12.20 o 
   3   1   9      187.42      172.93      8.82 o 
   4   1   9       88.30       87.54      6.06 o 
   5   1   9       71.40       73.84      9.81 o 
   6   1   9       18.28       15.13      6.10 o 
   7   1   9        0.46        2.75      7.72 o 
  -7   2   9       26.83       16.21      9.24 o 
  -6   2   9       78.13       82.99      9.23 o 
  -5   2   9       80.77       76.66      6.45 o 
  -4   2   9      133.93      136.99      6.51 o 
  -3   2   9       38.47       47.18      5.00 o 
  -2   2   9      432.83      463.14      9.05 o 
  -1   2   9      825.22      879.22     11.99 o 
   0   2   9      374.19      382.35      9.66 o 
   1   2   9      172.18      184.10      8.23 o 
   2   2   9      368.34      360.61     12.64 o 
   3   2   9      276.10      253.62     14.86 o 
   4   2   9       63.48       58.36      5.37 o 
   5   2   9      115.28      138.44     13.47 o 
   6   2   9        0.88       -2.28      5.94 o 
   7   2   9        0.40       -4.02      6.08 o 
  -7   3   9        2.22        5.49      6.34 o 
  -6   3   9       14.44       13.94      5.86 o 
  -5   3   9       78.02       66.50     10.39 o 
  -4   3   9      113.22      106.18     16.81 o 
  -3   3   9      192.20      234.95      8.41 o 
  -2   3   9      305.33      317.27      8.96 o 
  -1   3   9        2.42        4.22      2.65 o 
   0   3   9       54.69       51.99      3.50 o 
   1   3   9       25.70       25.70      2.79 o 
   2   3   9       78.95       75.95      4.12 o 
   3   3   9      123.33      115.49      7.06 o 
   4   3   9      117.70      107.22      7.33 o 
   5   3   9       97.81       87.62      7.94 o 
   6   3   9       10.52       12.80      6.30 o 
  -6   4   9        4.07        5.72      6.62 o 
  -5   4   9        2.89        9.27      5.81 o 
  -4   4   9       91.57       85.73     13.45 o 
  -3   4   9      525.43      579.87     21.38 o 
  -2   4   9      111.07      100.34      6.04 o 
  -1   4   9       89.10       80.13      5.35 o 
   0   4   9       83.12       87.54      5.07 o 
   1   4   9       12.56       12.53      2.80 o 
   2   4   9       34.94       33.18      4.71 o 
   3   4   9       11.97       10.19      3.93 o 
   4   4   9       29.05       25.65      4.84 o 
   5   4   9        0.26        1.89      4.30 o 
   6   4   9        0.10        0.09      5.73 o 
  -6   5   9        1.05       -1.23      8.52 o 
  -5   5   9        9.00       12.43      7.70 o 
  -4   5   9       16.21       12.72      6.56 o 
  -3   5   9      107.34      104.31     12.39 o 
  -2   5   9      300.36      306.70     13.71 o 
  -1   5   9      102.63      101.90      6.82 o 
   0   5   9       32.26       31.15      4.32 o 
   1   5   9       17.56       23.50      4.60 o 
   2   5   9       39.10       30.72      6.02 o 
   3   5   9       26.48       24.85      5.36 o 
   4   5   9       61.56       78.20      9.09 o 
   5   5   9        5.50        9.48      5.51 o 
  -5   6   9        1.08        7.82      8.82 o 
  -4   6   9        1.86        5.59      7.55 o 
  -3   6   9       18.77       14.33      7.29 o 
  -2   6   9       34.67       39.74      6.23 o 
  -1   6   9       73.70       72.65      7.80 o 
   0   6   9       54.32       47.05      5.87 o 
   1   6   9       26.18       27.08      4.99 o 
   2   6   9        1.72        2.74      4.16 o 
   3   6   9        4.58        7.49      4.93 o 
   4   6   9        2.88        9.38      6.64 o 
   5   6   9        0.53        2.01      5.31 o 
  -4   7   9       42.39       46.68     11.42 o 
  -3   7   9        3.25        2.82      7.73 o 
  -2   7   9        5.66       -3.52      5.73 o 
  -1   7   9        6.32        9.87      5.16 o 
   0   7   9       28.09       24.93      6.31 o 
   1   7   9       16.78       12.95      6.70 o 
   2   7   9        6.89        8.68      7.73 o 
   3   7   9        3.59        7.35      8.44 o 
  -2   8   9        2.15       -1.11      9.28 o 
  -1   8   9        4.97       12.91      7.46 o 
   0   8   9        0.19        1.56      6.65 o 
   1   8   9        7.01        7.55      8.60 o 
  -7   0  10        2.59        1.44      3.96 o 
  -6   0  10        4.24        1.08      4.80 o 
  -5   0  10       78.31       65.27      6.14 o 
  -4   0  10      892.06      755.15     36.92 o 
  -3   0  10       28.97       25.95      4.02 o 
  -2   0  10       26.09       23.61      3.13 o 
  -1   0  10       92.72       73.12      7.80 o 
   1   0  10     1938.98     2129.01     73.96 o 
   2   0  10     1546.59     1713.84     70.06 o 
   3   0  10       59.41       57.78      6.84 o 
   4   0  10        0.12        3.25      3.86 o 
   5   0  10        8.92        9.85     10.09 o 
   6   0  10       15.18       11.41      8.76 o 
   7   0  10        2.22        3.24     11.53 o 
  -7   1  10        4.63        2.92      6.72 o 
  -6   1  10        2.64        2.26      3.02 o 
  -5   1  10        6.82        8.03      3.16 o 
  -4   1  10       56.09       49.29      3.77 o 
  -3   1  10       69.69       76.58      3.87 o 
  -2   1  10     1833.57     2213.74     80.74 o 
  -1   1  10      100.83       99.28      5.20 o 
   0   1  10       98.57       90.24      3.88 o 
   1   1  10      464.13      426.22      9.35 o 
   2   1  10       23.24       23.45      3.10 o 
   3   1  10      210.33      211.03     10.35 o 
   4   1  10       53.73       55.14      5.02 o 
   5   1  10       68.55       76.88     10.75 o 
   6   1  10        8.93       13.28      6.61 o 
   7   1  10        0.71        0.15      6.24 o 
  -7   2  10       16.44       16.57     12.85 o 
  -6   2  10       21.56       22.62      6.02 o 
  -5   2  10       12.47       12.28      4.24 o 
  -4   2  10        2.92        5.78      3.46 o 
  -3   2  10      103.17       93.19      6.14 o 
  -2   2  10      569.11      607.70     12.77 o 
  -1   2  10      960.76     1076.36     12.54 o 
   0   2  10      262.49      242.45      6.13 o 
   1   2  10      788.04      816.89     34.05 o 
   2   2  10       77.19       72.07      4.58 o 
   3   2  10       31.44       31.35      3.06 o 
   4   2  10      353.84      394.64     18.04 o 
   5   2  10      106.96      130.49     13.42 o 
   6   2  10       10.93       15.69      7.94 o 
   7   2  10        0.55        0.76      7.50 o 
  -7   3  10        0.53       10.57     13.57 o 
  -6   3  10        9.11        6.78      5.97 o 
  -5   3  10       71.41       76.08     15.49 o 
  -4   3  10        3.23        5.36      3.86 o 
  -3   3  10       67.08       69.86      5.24 o 
  -2   3  10       78.25       88.10      5.06 o 
  -1   3  10       47.82       52.35      3.71 o 
   0   3  10       31.83       24.23      2.75 o 
   1   3  10       52.15       50.95      3.58 o 
   2   3  10      203.11      202.45      7.33 o 
   3   3  10       41.17       36.38      4.70 o 
   4   3  10       28.27       24.71      4.24 o 
   5   3  10        8.39        9.63      7.56 o 
   6   3  10        2.39        5.67      5.22 o 
  -6   4  10        1.07        0.63      7.05 o 
  -5   4  10        1.94        0.50      6.10 o 
  -4   4  10      252.99      286.66     17.92 o 
  -3   4  10      683.67      761.41     22.93 o 
  -2   4  10      182.77      204.81      8.37 o 
  -1   4  10      147.66      134.81      6.72 o 
   0   4  10      315.63      308.59     11.15 o 
   1   4  10      343.68      359.88      9.42 o 
   2   4  10      303.22      291.57     13.43 o 
   3   4  10       45.30       36.37      5.04 o 
   4   4  10       36.80       39.99      5.82 o 
   5   4  10        0.71        4.95      5.19 o 
   6   4  10        1.85        8.36      9.24 o 
  -6   5  10        2.10        2.98      7.92 o 
  -5   5  10       37.83       43.61     10.00 o 
  -4   5  10        7.98        8.53      6.13 o 
  -3   5  10      108.16      118.96     12.33 o 
  -2   5  10      371.43      355.41     11.92 o 
  -1   5  10       30.66       28.22      4.38 o 
   0   5  10      194.86      191.23      7.98 o 
   1   5  10        1.10       -0.80      3.26 o 
   2   5  10       75.96       81.14      8.53 o 
   3   5  10       15.32       14.46      4.43 o 
   4   5  10        6.69       11.18      5.05 o 
   5   5  10        1.34        0.88      5.16 o 
  -5   6  10        3.58        1.36      9.03 o 
  -4   6  10        9.78       10.96      7.44 o 
  -3   6  10       46.80       44.40      9.33 o 
  -2   6  10      167.38      171.75     14.52 o 
  -1   6  10      139.84      153.64     10.79 o 
   0   6  10      229.72      220.32     13.92 o 
   1   6  10       21.26       17.19      4.65 o 
   2   6  10        8.33        4.08      4.77 o 
   3   6  10       11.32       15.38      5.81 o 
   4   6  10       11.34       20.11      6.27 o 
   5   6  10        2.02        4.95      7.09 o 
  -4   7  10       23.84       32.26      9.93 o 
  -3   7  10       19.41       31.07      9.55 o 
  -2   7  10       11.99       14.66      7.93 o 
  -1   7  10        0.85        2.72      5.86 o 
   0   7  10        9.43        7.11      5.43 o 
   1   7  10        7.23        2.65      6.10 o 
   2   7  10        5.96        6.56      6.03 o 
   3   7  10        7.58        8.36      7.71 o 
  -2   8  10        1.28        5.95      8.01 o 
  -1   8  10        9.57        9.95      9.31 o 
   0   8  10        1.35        1.04      8.11 o 
   1   8  10        5.37        5.99      7.47 o 
  -7   0  11        0.98       -1.44      4.08 o 
  -6   0  11        0.06        0.36      3.72 o 
  -5   0  11      290.46      281.19     19.57 o 
  -4   0  11      580.21      466.71     14.37 o 
  -3   0  11       24.48       24.76      3.93 o 
  -2   0  11       29.23       28.04      3.31 o 
  -1   0  11      417.91      404.69      9.44 o 
   0   0  11      724.69      705.83     15.10 o 
   1   0  11     4584.39     4702.28     56.91 o 
   2   0  11      452.20      464.00     15.49 o 
   3   0  11      254.07      245.42     13.05 o 
   4   0  11      104.41      125.52     10.59 o 
   5   0  11      147.54      171.45     21.01 o 
   6   0  11       25.98       28.82     10.93 o 
   7   0  11        3.56       10.45     11.89 o 
  -7   1  11        9.34        6.97      4.04 o 
  -6   1  11       36.08       28.79      5.34 o 
  -5   1  11      230.16      202.37      9.24 o 
  -4   1  11      130.57      121.51     13.26 o 
  -3   1  11       80.83       76.44      4.81 o 
  -2   1  11     2186.25     2537.63     48.72 o 
  -1   1  11     1648.39     1708.78     23.32 o 
   0   1  11      717.18      664.86     12.91 o 
   1   1  11      516.91      597.88     27.47 o 
   2   1  11      583.07      645.88     23.66 o 
   3   1  11      139.99      156.04      7.45 o 
   4   1  11       19.00       16.10      3.72 o 
   5   1  11      113.13      116.63      9.53 o 
   6   1  11       25.40       25.79      7.82 o 
   7   1  11        0.49       -6.34      7.81 o 
  -7   2  11        5.64        5.19      4.32 o 
  -6   2  11       55.54       68.20     14.41 o 
  -5   2  11      152.22      161.16     10.70 o 
  -4   2  11       14.00       15.35      4.65 o 
  -3   2  11        6.99        6.04      2.17 o 
  -2   2  11      181.78      195.01      8.67 o 
  -1   2  11     1157.96     1339.43     23.41 o 
   0   2  11      280.07      287.98      7.40 o 
   1   2  11      163.45      166.45      5.21 o 
   2   2  11       54.21       60.98      4.53 o 
   3   2  11       53.69       48.55      3.73 o 
   4   2  11      221.49      239.93     13.22 o 
   5   2  11       41.81       44.37      6.55 o 
   6   2  11       20.88       21.99      7.66 o 
   7   2  11        0.14        1.15      7.13 o 
  -7   3  11        1.68       -6.36      9.00 o 
  -6   3  11       12.32       12.88      6.95 o 
  -5   3  11       45.82       50.44      7.91 o 
  -4   3  11      140.79      147.19      9.46 o 
  -3   3  11      184.96      194.42      9.90 o 
  -2   3  11      176.22      169.63      7.61 o 
  -1   3  11      192.14      199.56      6.62 o 
   0   3  11       29.74       22.67      2.73 o 
   1   3  11      274.78      282.70     11.17 o 
   2   3  11      244.68      226.54      8.34 o 
   3   3  11       92.13       90.79      6.65 o 
   4   3  11       85.01       83.68      6.84 o 
   5   3  11        1.33        5.76      4.38 o 
   6   3  11        1.50        6.54      6.08 o 
  -6   4  11        1.47       -7.72      5.66 o 
  -5   4  11        9.93       14.10      9.85 o 
  -4   4  11       45.18       48.18      8.99 o 
  -3   4  11      376.88      428.71     15.58 o 
  -2   4  11       19.36       20.53      3.84 o 
  -1   4  11      157.93      157.69      6.71 o 
   0   4  11       92.56       82.52      5.34 o 
   1   4  11       14.02       10.18      2.60 o 
   2   4  11      218.92      210.02     11.45 o 
   3   4  11       68.72       60.29      6.35 o 
   4   4  11       31.28       31.94      5.02 o 
   5   4  11        3.66       -0.60      4.96 o 
   6   4  11        2.02        8.23      5.59 o 
  -6   5  11        2.96        6.54      7.66 o 
  -5   5  11       15.10       20.95      8.39 o 
  -4   5  11       20.38       23.77      7.77 o 
  -3   5  11      100.37      114.32     13.45 o 
  -2   5  11       49.45       59.32      6.75 o 
  -1   5  11       58.05       58.36      6.05 o 
   0   5  11       74.52       77.92      5.64 o 
   1   5  11       25.73       26.25      4.62 o 
   2   5  11       11.06        5.10      5.22 o 
   3   5  11        5.57        9.24      5.65 o 
   4   5  11        0.35        4.34      4.08 o 
   5   5  11        0.29       -0.60      5.69 o 
  -5   6  11        7.72        9.08      9.58 o 
  -4   6  11        0.18        0.96      7.06 o 
  -3   6  11       50.55       40.95      9.30 o 
  -2   6  11       47.24       53.83      9.33 o 
  -1   6  11      128.89      120.87      8.33 o 
   0   6  11      177.73      172.31     13.73 o 
   1   6  11       21.21       28.39      5.95 o 
   2   6  11       20.15       20.56      6.79 o 
   3   6  11       15.24       18.51      7.20 o 
   4   6  11       13.75       21.61      7.41 o 
  -4   7  11        4.38       14.75      9.11 o 
  -3   7  11        6.88       10.52      9.55 o 
  -2   7  11        2.50        3.74      6.36 o 
  -1   7  11        4.68        3.17      6.17 o 
   0   7  11       14.82       12.84      5.52 o 
   1   7  11       23.35       23.30      6.59 o 
   2   7  11       13.58       12.87      7.46 o 
   3   7  11        0.35        3.10      7.07 o 
  -1   8  11        0.38        3.71      7.69 o 
   0   8  11        2.85        7.20      9.24 o 
   1   8  11       10.10       10.81      8.83 o 
  -7   0  12        0.64        3.60      3.72 o 
  -6   0  12        0.08        0.72      5.28 o 
  -5   0  12      237.48      217.08     17.77 o 
  -4   0  12        0.66        4.08      6.36 o 
  -3   0  12     2148.41     2495.62     47.25 o 
  -2   0  12        7.80       11.17      3.24 o 
  -1   0  12      711.42      738.12     44.12 o 
   0   0  12      560.59      610.09     56.85 o 
   1   0  12        0.55        2.64      3.36 o 
   2   0  12      864.88      995.16     65.44 o 
   3   0  12      199.03      252.13     13.43 o 
   4   0  12       48.66       44.76      7.43 o 
   5   0  12       22.92       29.38      7.26 o 
   6   0  12        9.17        6.84     11.53 o 
   7   0  12        0.06       -2.88      7.56 o 
  -7   1  12        3.80        4.20      3.96 o 
  -6   1  12       24.17       17.71      5.12 o 
  -5   1  12      175.12      187.09     21.13 o 
  -4   1  12       42.51       39.23      4.77 o 
  -3   1  12      139.96      139.11      8.51 o 
  -2   1  12      908.69     1049.48     28.84 o 
  -1   1  12     1614.69     1735.19     48.43 o 
   0   1  12      396.76      388.23      8.45 o 
   1   1  12      320.54      337.46      9.01 o 
   2   1  12      395.34      412.72     10.98 o 
   3   1  12        9.94       17.86      3.40 o 
   4   1  12       30.28       28.00      4.21 o 
   5   1  12       15.47       12.93      4.96 o 
   6   1  12       22.49       25.07      8.82 o 
   7   1  12        0.74        2.79      8.41 o 
  -7   2  12        3.23        4.37      4.83 o 
  -6   2  12       75.33       58.11     15.07 o 
  -5   2  12       65.23       60.57      5.62 o 
  -4   2  12      144.04      148.98      8.75 o 
  -3   2  12       13.24       16.20      3.59 o 
  -2   2  12       95.50       94.88      6.47 o 
  -1   2  12      617.21      647.42     13.26 o 
   0   2  12       75.18       84.29      4.15 o 
   1   2  12      105.01      106.66      4.55 o 
   2   2  12       67.63       68.47      4.91 o 
   3   2  12        7.72        8.08      2.85 o 
   4   2  12        4.97        9.73      4.76 o 
   5   2  12       52.51       58.40      7.51 o 
   6   2  12        5.02        3.61      7.40 o 
  -7   3  12        2.38        8.04     11.17 o 
  -6   3  12       12.07       15.56      8.64 o 
  -5   3  12        3.59        8.10      6.37 o 
  -4   3  12      383.83      445.45     30.14 o 
  -3   3  12       45.83       40.86      5.44 o 
  -2   3  12       12.64       11.65      2.70 o 
  -1   3  12      283.65      302.12     10.87 o 
   0   3  12      343.73      370.44     11.88 o 
   1   3  12      261.58      231.57      8.19 o 
   2   3  12       15.96       16.63      3.18 o 
   3   3  12      205.60      202.54     14.35 o 
   4   3  12      125.31      126.16      8.08 o 
   5   3  12        4.16        1.85      4.35 o 
   6   3  12        2.36        8.48      5.00 o 
  -6   4  12        2.89        2.19      7.84 o 
  -5   4  12        8.84        6.49      7.29 o 
  -4   4  12       20.51       17.33      7.69 o 
  -3   4  12      133.40      143.56      9.49 o 
  -2   4  12       64.79       63.50      6.56 o 
  -1   4  12       74.39       72.66      4.81 o 
   0   4  12       55.67       45.60      3.92 o 
   1   4  12       17.19       14.01      2.80 o 
   2   4  12       82.46       75.59      7.77 o 
   3   4  12       16.06       22.29      6.46 o 
   4   4  12        9.14        8.40      4.09 o 
   5   4  12        4.95        8.66      7.30 o 
   6   4  12        1.21        3.74      5.86 o 
  -6   5  12        3.81        5.58      8.66 o 
  -5   5  12        4.25        8.45      7.70 o 
  -4   5  12       16.73       24.16      9.14 o 
  -3   5  12       70.76       77.98     19.99 o 
  -2   5  12       20.50       20.29      5.28 o 
  -1   5  12       23.24       17.47      3.93 o 
   0   5  12       23.29       20.68      3.96 o 
   1   5  12       16.46       25.47      5.95 o 
   2   5  12       10.48       12.69      5.58 o 
   3   5  12        1.63        9.06      5.21 o 
   4   5  12        0.48       -1.34      3.98 o 
   5   5  12        0.48       -0.88      4.38 o 
  -5   6  12        0.94       -2.47      9.61 o 
  -4   6  12       11.90        7.13      8.64 o 
  -3   6  12       58.99       50.08     10.02 o 
  -2   6  12       12.92       15.57      6.92 o 
  -1   6  12      109.23      109.92      8.32 o 
   0   6  12       37.12       35.44      5.59 o 
   1   6  12       15.66       16.63      5.68 o 
   2   6  12        6.31       -0.41      5.89 o 
   3   6  12       22.62       28.40      7.17 o 
   4   6  12        3.88        9.00      8.74 o 
  -4   7  12        2.83        2.31      7.57 o 
  -3   7  12       21.79       19.35      9.84 o 
  -2   7  12       58.70       63.74     11.26 o 
  -1   7  12       22.53       25.92      7.90 o 
   0   7  12       12.02       10.44      6.53 o 
   1   7  12       69.67       79.26      9.57 o 
   2   7  12       52.16       68.54      9.79 o 
   3   7  12        9.68       14.91      7.92 o 
  -1   8  12        7.19       -0.84      7.33 o 
   0   8  12        8.60       10.93      9.85 o 
  -7   0  13        1.59        3.12      3.96 o 
  -6   0  13        0.27        1.20      5.88 o 
  -5   0  13      113.59      115.62     14.29 o 
  -4   0  13        4.55        2.64      6.48 o 
  -3   0  13       67.85       80.48      6.21 o 
  -2   0  13      274.60      275.58      9.55 o 
  -1   0  13      366.40      326.50     14.41 o 
   0   0  13        4.51       17.76      3.72 o 
   1   0  13      248.04      251.62     13.93 o 
   2   0  13      858.76     1012.92     29.84 o 
   3   0  13      149.73      155.57     20.77 o 
   4   0  13       11.39       13.68      5.16 o 
   5   0  13        9.45       10.37      5.25 o 
   6   0  13       12.07       17.17     12.25 o 
   7   0  13        0.08       -0.36      8.52 o 
  -7   1  13        8.68        7.08      4.68 o 
  -6   1  13       21.74       18.88      4.62 o 
  -5   1  13      320.18      310.70     15.87 o 
  -4   1  13      536.65      560.82     15.13 o 
  -3   1  13       18.71       27.02      5.92 o 
  -2   1  13      119.93      149.17      7.22 o 
  -1   1  13      163.71      138.98      6.52 o 
   0   1  13      930.51      940.36     39.82 o 
   1   1  13      627.75      649.44     27.50 o 
   2   1  13      170.02      206.84      8.16 o 
   3   1  13       42.90       54.55      5.30 o 
   4   1  13       59.06       56.18      8.28 o 
   5   1  13       35.03       32.87      6.30 o 
   6   1  13        8.76       12.29      6.41 o 
   7   1  13        0.94        2.03      6.57 o 
  -7   2  13        0.77        3.57      5.39 o 
  -6   2  13       76.86       53.14      8.10 o 
  -5   2  13       13.24       12.45      5.13 o 
  -4   2  13      138.88      141.39      8.53 o 
  -3   2  13      131.98      124.10      7.73 o 
  -2   2  13      140.38      146.91      7.83 o 
  -1   2  13      334.28      340.44     12.04 o 
   0   2  13       98.82      103.45      4.43 o 
   1   2  13      684.27      726.59     15.58 o 
   2   2  13       47.03       56.37      4.83 o 
   3   2  13       67.87       61.21      5.19 o 
   4   2  13       30.02       32.29      5.65 o 
   5   2  13       20.08       22.61      6.04 o 
   6   2  13        4.90        5.59      6.12 o 
  -7   3  13        2.14        3.79      4.30 o 
  -6   3  13        5.98       12.13     13.33 o 
  -5   3  13        7.63       15.25     10.99 o 
  -4   3  13      118.19      123.43      7.94 o 
  -3   3  13        9.66        6.93      3.60 o 
  -2   3  13      110.84      111.85      6.73 o 
  -1   3  13      132.36      123.93      5.50 o 
   0   3  13      129.83      133.64      5.60 o 
   1   3  13      163.41      157.49      5.91 o 
   2   3  13       65.82       58.06      6.38 o 
   3   3  13      348.52      382.59     23.71 o 
   4   3  13       83.48       90.26      7.06 o 
   5   3  13        1.86        1.35      4.12 o 
   6   3  13        8.70       17.08      6.74 o 
  -6   4  13        6.63        4.81      7.93 o 
  -5   4  13        3.18        5.94      7.86 o 
  -4   4  13        0.77        0.51      6.93 o 
  -3   4  13       13.56        7.65      4.77 o 
  -2   4  13      123.71      140.09      8.54 o 
  -1   4  13      173.61      170.27      7.16 o 
   0   4  13       23.35       29.22      3.55 o 
   1   4  13       64.97       58.66      4.98 o 
   2   4  13      105.31      106.86      8.82 o 
   3   4  13       55.07       54.85      7.61 o 
   4   4  13       15.60       12.43      4.62 o 
   5   4  13        4.84        7.57      4.70 o 
   6   4  13        0.91        4.01      5.74 o 
  -6   5  13        3.05        8.03      8.58 o 
  -5   5  13        1.26        3.89      7.37 o 
  -4   5  13       12.79       12.98      8.83 o 
  -3   5  13       13.91       17.79      7.13 o 
  -2   5  13      139.17      148.77      9.08 o 
  -1   5  13       30.31       30.68      4.98 o 
   0   5  13      175.32      173.24      8.87 o 
   1   5  13      120.79       98.61      8.65 o 
   2   5  13       43.14       27.70      5.71 o 
   3   5  13        0.98        3.21      5.31 o 
   4   5  13        8.17        8.96      5.97 o 
   5   5  13        0.24       -0.48      7.17 o 
  -5   6  13        3.14        8.35      8.58 o 
  -4   6  13        4.14       12.26      9.33 o 
  -3   6  13       10.10       15.64      7.83 o 
  -2   6  13       11.31       10.01      6.31 o 
  -1   6  13       13.96       16.38      5.81 o 
   0   6  13       45.81       51.60      6.42 o 
   1   6  13        7.52        6.27      5.72 o 
   2   6  13       13.97       14.56      6.29 o 
   3   6  13       16.80       18.70      7.68 o 
   4   6  13        5.92        5.77      5.53 o 
  -3   7  13        2.68        0.46      7.66 o 
  -2   7  13       21.52       34.20      9.66 o 
  -1   7  13       20.68       33.19      9.29 o 
   0   7  13        9.73       12.42      7.14 o 
   1   7  13       32.09       36.01      8.16 o 
   2   7  13       44.46       53.04      9.08 o 
   3   7  13       22.97       18.75      7.66 o 
  -7   0  14        0.27       -3.00      5.16 o 
  -6   0  14        8.40       -2.04      6.00 o 
  -5   0  14       86.29       71.92     11.41 o 
  -4   0  14        0.09       -2.04      5.04 o 
  -3   0  14        0.00        2.76      4.68 o 
  -2   0  14     1318.52     1437.33     18.99 o 
  -1   0  14       59.13       48.77      4.47 o 
   0   0  14        0.20       -1.18      2.56 o 
   1   0  14       59.31       51.21      5.26 o 
   2   0  14      122.24      122.55      8.85 o 
   3   0  14        9.08        5.08      3.73 o 
   4   0  14       45.49       37.69      6.86 o 
   5   0  14       15.72       18.39      6.40 o 
   6   0  14        0.95       -1.92     10.69 o 
  -7   1  14        3.65        0.60      4.20 o 
  -6   1  14       54.00       55.27      7.64 o 
  -5   1  14       95.61       76.33      8.49 o 
  -4   1  14      368.66      395.89     17.81 o 
  -3   1  14       34.69       29.42      4.18 o 
  -2   1  14      230.16      244.53     12.58 o 
  -1   1  14      439.89      414.66     11.18 o 
   0   1  14      117.03      117.35      7.71 o 
   1   1  14       99.10       99.12      5.29 o 
   2   1  14       85.64       90.90      5.78 o 
   3   1  14        9.42        9.82      3.26 o 
   4   1  14       99.15      114.17      7.59 o 
   5   1  14       12.63       12.91      5.44 o 
   6   1  14        9.09        8.65      6.65 o 
  -7   2  14        2.36        6.77      5.87 o 
  -6   2  14       16.06       12.78      6.85 o 
  -5   2  14      176.49      165.85     12.60 o 
  -4   2  14       35.75       41.30      6.00 o 
  -3   2  14       27.89       24.37      4.60 o 
  -2   2  14       91.59      114.53     10.02 o 
  -1   2  14      167.57      158.79      5.56 o 
   0   2  14       14.61       13.14      2.36 o 
   1   2  14       76.38       77.77      5.00 o 
   2   2  14        8.49        5.20      2.88 o 
   3   2  14        4.23        3.26      4.25 o 
   4   2  14       34.27       37.88      6.79 o 
   5   2  14       72.38       74.35      8.66 o 
   6   2  14        5.90        3.89      5.93 o 
  -7   3  14       11.45        7.18      9.61 o 
  -6   3  14        9.74       11.92      6.36 o 
  -5   3  14       66.46       60.08      8.93 o 
  -4   3  14       11.01       10.38      4.47 o 
  -3   3  14      112.34      117.46      7.50 o 
  -2   3  14      126.85      134.80      8.01 o 
  -1   3  14       85.23       84.09      4.77 o 
   0   3  14       93.93       89.68      4.79 o 
   1   3  14       57.16       48.38      3.74 o 
   2   3  14        7.61        7.18      3.77 o 
   3   3  14      122.84      133.24     10.00 o 
   4   3  14       11.55       10.59      5.99 o 
   5   3  14       16.05       22.37      9.97 o 
   6   3  14        6.83        9.91      5.59 o 
  -6   4  14        1.28        7.44     15.85 o 
  -5   4  14        2.59        5.17      7.68 o 
  -4   4  14       53.99       47.76      7.50 o 
  -3   4  14       48.80       51.91      5.96 o 
  -2   4  14       19.23       27.75      4.84 o 
  -1   4  14       64.45       63.25      5.71 o 
   0   4  14       49.47       45.35      4.22 o 
   1   4  14        9.71        6.64      3.45 o 
   2   4  14      192.28      190.23     11.56 o 
   3   4  14      240.80      262.13     14.46 o 
   4   4  14       18.02       17.74      6.27 o 
   5   4  14        0.85        0.71      5.71 o 
  -5   5  14        5.96        2.13      8.07 o 
  -4   5  14       35.50       44.30     10.12 o 
  -3   5  14       45.83       43.99      8.64 o 
  -2   5  14      108.96      107.75      8.16 o 
  -1   5  14      247.88      253.97     11.20 o 
   0   5  14      132.98      124.56      7.79 o 
   1   5  14      189.64      209.54     14.26 o 
   2   5  14       17.47       18.84      5.24 o 
   3   5  14        8.95        7.06      5.88 o 
   4   5  14       10.19       13.84      5.51 o 
   5   5  14        0.26       -0.40      5.64 o 
  -5   6  14        0.23        1.64      8.01 o 
  -4   6  14        4.83        1.44      9.03 o 
  -3   6  14        0.44       -1.42      6.46 o 
  -2   6  14        1.00        2.88      5.05 o 
  -1   6  14       42.25       48.77      7.50 o 
   0   6  14      155.33      155.49     15.22 o 
   1   6  14       62.05       53.67      7.42 o 
   2   6  14       57.47       65.32     11.92 o 
   3   6  14        3.25        1.21      6.76 o 
   4   6  14        6.79        9.64      6.80 o 
  -3   7  14        6.70       10.48      8.28 o 
  -2   7  14        1.22       -2.08      6.14 o 
  -1   7  14        2.33        2.32      5.83 o 
   0   7  14        4.83        2.92      7.89 o 
   1   7  14       10.43        4.65      6.86 o 
   2   7  14       18.50       20.68      8.48 o 
  -7   0  15        4.40        6.72      6.36 o 
  -6   0  15       14.09       11.53      7.56 o 
  -5   0  15        0.06        1.80      5.28 o 
  -4   0  15       68.43       81.16     12.25 o 
  -3   0  15      100.58      102.42     13.45 o 
  -2   0  15      153.15      140.45     12.07 o 
  -1   0  15        5.75        3.86      2.69 o 
   0   0  15        0.24        1.26      2.67 o 
   1   0  15      275.03      274.02     11.96 o 
   2   0  15       12.70       15.03      4.17 o 
   3   0  15        0.71        1.68      4.24 o 
   4   0  15       24.53       39.91      8.40 o 
   5   0  15       29.83       44.47      8.36 o 
   6   0  15        9.24        6.72     11.41 o 
  -7   1  15        1.74        0.12      4.44 o 
  -6   1  15       35.69       35.69      6.68 o 
  -5   1  15       10.91        5.65      4.26 o 
  -4   1  15       73.85       54.08      8.15 o 
  -3   1  15      416.48      449.84     26.75 o 
  -2   1  15       58.72       52.64      4.82 o 
  -1   1  15       65.00       47.78      4.85 o 
   0   1  15       27.41       26.04      2.94 o 
   1   1  15       50.20       48.61      4.03 o 
   2   1  15      116.61      105.53      6.27 o 
   3   1  15       32.39       33.09      4.36 o 
   4   1  15       33.66       36.12      4.91 o 
   5   1  15        6.83       11.08      5.77 o 
   6   1  15        1.84        3.76      6.44 o 
  -7   2  15        5.32        5.94      5.66 o 
  -6   2  15        0.69        5.22      6.74 o 
  -5   2  15      209.55      187.96     19.81 o 
  -4   2  15      100.18      113.15      8.23 o 
  -3   2  15       72.47       62.32      6.18 o 
  -2   2  15        1.09        5.89      3.48 o 
  -1   2  15      294.83      294.39     11.18 o 
   0   2  15       65.31       64.21      4.57 o 
   1   2  15      224.15      211.94      6.60 o 
   2   2  15       24.15       31.49      4.24 o 
   3   2  15       88.64       99.59      8.39 o 
   4   2  15       24.74       25.97      5.60 o 
   5   2  15        8.01        3.13      6.48 o 
   6   2  15        2.16        1.33      6.84 o 
  -6   3  15       13.00       12.00      6.54 o 
  -5   3  15        9.93       10.97      6.40 o 
  -4   3  15       17.10       18.19      4.81 o 
  -3   3  15       54.43       60.22      6.03 o 
  -2   3  15       26.39       30.26      4.34 o 
  -1   3  15       41.23       35.00      4.50 o 
   0   3  15      173.16      189.81      6.90 o 
   1   3  15        2.26       -0.34      2.76 o 
   2   3  15       77.53       71.21      6.72 o 
   3   3  15       29.53       25.14      6.03 o 
   4   3  15       31.01       35.66      6.63 o 
   5   3  15        2.53        5.02      5.79 o 
   6   3  15        3.64        6.71      5.07 o 
  -6   4  15        3.49       10.86      7.53 o 
  -5   4  15        0.19        3.48      5.98 o 
  -4   4  15       93.69      106.23     10.40 o 
  -3   4  15       40.13       48.19      5.96 o 
  -2   4  15       61.86       59.58      6.07 o 
  -1   4  15        5.33        9.27      3.54 o 
   0   4  15       82.76       90.78      5.52 o 
   1   4  15       71.36       68.43      6.90 o 
   2   4  15      104.31      113.38      9.58 o 
   3   4  15       81.54      108.83      9.60 o 
   4   4  15        6.73        2.23      4.94 o 
   5   4  15        0.44       -0.24      4.35 o 
  -5   5  15        2.95        1.40      5.33 o 
  -4   5  15       32.06       33.56      7.25 o 
  -3   5  15       33.87       33.84      7.57 o 
  -2   5  15       38.15       49.03      6.24 o 
  -1   5  15        4.91       10.98      4.50 o 
   0   5  15       15.51       20.95      4.16 o 
   1   5  15       61.23       68.74      7.47 o 
   2   5  15       31.04       27.37      6.77 o 
   3   5  15        3.15       -1.83      5.08 o 
   4   5  15        7.85        9.25      5.84 o 
   5   5  15        7.86       14.71      7.18 o 
  -4   6  15        0.20        4.07      5.82 o 
  -3   6  15        0.68       -0.40      5.07 o 
  -2   6  15        0.15       -2.51      5.33 o 
  -1   6  15       38.95       42.46      6.95 o 
   0   6  15       20.25       29.31      8.56 o 
   1   6  15        8.34       11.29      5.63 o 
   2   6  15       34.24       31.36      7.12 o 
   3   6  15        7.76       11.65      6.34 o 
   4   6  15        8.94       20.89      8.88 o 
  -3   7  15        0.75       -1.21      6.53 o 
  -2   7  15        1.62       -3.43      8.19 o 
  -1   7  15        1.92        4.97      8.01 o 
   0   7  15       15.60       10.47      7.17 o 
   1   7  15       13.11       17.80      8.10 o 
   2   7  15        3.62        1.99      5.43 o 
  -7   0  16        4.11        5.28      6.72 o 
  -6   0  16        4.91       -1.68      6.96 o 
  -5   0  16        0.11       -1.44      7.56 o 
  -4   0  16      176.97      192.22     18.61 o 
  -3   0  16       67.82       79.84     12.61 o 
  -2   0  16        2.76       11.17      6.96 o 
  -1   0  16       10.78        7.82      2.77 o 
   0   0  16        1.16        3.81      3.18 o 
   1   0  16      161.31      154.28      9.42 o 
   2   0  16       33.06       34.38      5.71 o 
   3   0  16      212.03      227.31     14.31 o 
   4   0  16        4.54        4.54      4.89 o 
   5   0  16        0.57       -8.04      8.88 o 
   6   0  16        0.66        8.28     11.89 o 
  -7   1  16       10.39        7.32      7.20 o 
  -6   1  16       12.98        6.43      5.56 o 
  -5   1  16       10.38        8.64      5.86 o 
  -4   1  16       13.78       12.09      6.06 o 
  -3   1  16      139.80      143.96     11.74 o 
  -2   1  16       51.89       53.94      4.90 o 
  -1   1  16       37.75       30.25      2.58 o 
   0   1  16       68.56       69.61      4.39 o 
   1   1  16       63.21       54.23      4.31 o 
   2   1  16      132.50      129.00      8.30 o 
   3   1  16       46.25       50.16      5.18 o 
   4   1  16       31.52       36.74      6.04 o 
   5   1  16        1.64        6.13      4.81 o 
   6   1  16        0.14       -2.89      5.96 o 
  -7   2  16        7.42        4.94      8.10 o 
  -6   2  16        7.71        6.09      6.11 o 
  -5   2  16       61.43       53.02      8.74 o 
  -4   2  16       42.95       45.08      7.80 o 
  -3   2  16       35.76       37.18      6.55 o 
  -2   2  16      218.28      237.98     10.73 o 
  -1   2  16      179.97      174.28      8.76 o 
   0   2  16       78.23       77.71      4.92 o 
   1   2  16        3.05        4.11      2.28 o 
   2   2  16       29.43       23.85      4.73 o 
   3   2  16       60.48       62.02      7.33 o 
   4   2  16       15.51       16.01      5.01 o 
   5   2  16       20.02       25.08      6.57 o 
   6   2  16        9.81       10.08      8.56 o 
  -6   3  16       11.78       11.83      6.46 o 
  -5   3  16        2.63        2.51      8.46 o 
  -4   3  16       22.25       25.47      5.02 o 
  -3   3  16        6.31        9.05      3.72 o 
  -2   3  16       16.19       16.54      3.72 o 
  -1   3  16       63.42       57.46      5.34 o 
   0   3  16        9.60        9.30      2.76 o 
   1   3  16        7.35       10.88      3.18 o 
   2   3  16      141.44      133.40     11.23 o 
   3   3  16      111.27      116.36      9.45 o 
   4   3  16       20.44       21.25      6.72 o 
   5   3  16        2.50       -0.04      4.89 o 
   6   3  16        0.70        0.88      4.82 o 
  -6   4  16        5.25       12.36      8.25 o 
  -5   4  16        0.83       12.63      7.88 o 
  -4   4  16       25.08       29.05      6.44 o 
  -3   4  16       70.10       70.87      7.16 o 
  -2   4  16      101.21      104.49      7.93 o 
  -1   4  16       34.20       38.48      5.29 o 
   0   4  16        2.40        3.57      3.12 o 
   1   4  16       56.79       56.11      6.63 o 
   2   4  16       26.69       30.86      5.83 o 
   3   4  16       72.54       92.01      9.73 o 
   4   4  16        7.50        7.16      4.45 o 
   5   4  16        1.59        5.28      5.24 o 
  -5   5  16        2.31        2.68      5.34 o 
  -4   5  16       14.59       22.95      7.07 o 
  -3   5  16        1.57        4.20      5.68 o 
  -2   5  16       38.05       45.29      6.24 o 
  -1   5  16       90.15      106.13      8.07 o 
   0   5  16       78.17       66.04      7.22 o 
   1   5  16      106.62       92.05      8.71 o 
   2   5  16       48.79       55.12      7.76 o 
   3   5  16        2.41        7.77      5.83 o 
   4   5  16        9.40       20.33      7.71 o 
  -4   6  16        1.54        8.91      7.02 o 
  -3   6  16        0.35       -1.77      7.02 o 
  -2   6  16        0.41        8.77      6.63 o 
  -1   6  16       22.90       18.36      5.92 o 
   0   6  16       89.13       78.54     10.99 o 
   1   6  16       18.53       11.62      6.78 o 
   2   6  16       10.58        7.31      5.30 o 
   3   6  16        3.77        4.00      7.17 o 
  -3   7  16        0.80       -3.16      6.69 o 
  -2   7  16        1.48        0.78     10.03 o 
  -1   7  16        2.48        1.08      8.64 o 
   0   7  16        4.46        7.67      8.59 o 
   1   7  16       30.27       55.47     18.73 o 
   2   7  16       15.57       14.43      7.07 o 
  -7   0  17        0.05       -2.76      6.96 o 
  -6   0  17        6.32       11.77      8.64 o 
  -5   0  17       13.87        7.08      8.16 o 
  -4   0  17        2.57       -3.60      7.08 o 
  -3   0  17       10.56       13.21      6.60 o 
  -2   0  17       37.42       39.14      9.49 o 
  -1   0  17        1.75        1.52      2.89 o 
   0   0  17      110.74       99.44      7.11 o 
   1   0  17        4.40        6.62      3.31 o 
   2   0  17       62.01       63.56      7.38 o 
   3   0  17      115.90      163.95     18.13 o 
   4   0  17       16.42       16.02      5.82 o 
   5   0  17        1.31        2.52     10.33 o 
   6   0  17        3.28        6.12     11.89 o 
  -7   1  17        8.44       14.17      7.80 o 
  -6   1  17        0.23        5.03      5.64 o 
  -5   1  17       45.36       40.56      7.68 o 
  -4   1  17       12.42       17.66      6.52 o 
  -3   1  17       39.98       43.19      8.52 o 
  -2   1  17      139.61      153.16      7.70 o 
  -1   1  17       30.20       27.99      4.05 o 
   0   1  17       62.42       55.85      4.15 o 
   1   1  17       50.98       56.37      4.64 o 
   2   1  17       14.82       20.61      3.80 o 
   3   1  17       14.59       17.41      4.09 o 
   4   1  17       38.48       42.71      6.67 o 
   5   1  17        6.91        0.43      4.98 o 
   6   1  17        8.81       10.96      8.64 o 
  -7   2  17        2.81        2.64      6.39 o 
  -6   2  17        3.83        1.68      6.84 o 
  -5   2  17        0.75        5.57      6.46 o 
  -4   2  17      107.99      106.76     19.93 o 
  -3   2  17       22.60       28.13      6.90 o 
  -2   2  17       98.30       98.22      7.54 o 
  -1   2  17       15.37       11.43      3.78 o 
   0   2  17       18.89       12.63      2.74 o 
   1   2  17       21.61       25.95      3.58 o 
   2   2  17        9.67       11.54      3.15 o 
   3   2  17       55.76       47.72      6.63 o 
   4   2  17        4.04        1.20      4.62 o 
   5   2  17        2.19        7.56      4.83 o 
   6   2  17        6.91       16.90      6.89 o 
  -6   3  17       22.22       34.30      9.75 o 
  -5   3  17        7.83       19.34      9.08 o 
  -4   3  17        8.83       18.46      5.89 o 
  -3   3  17       15.51       14.82      4.41 o 
  -2   3  17       15.81       14.98      3.86 o 
  -1   3  17       69.29       65.63      5.67 o 
   0   3  17       15.45       12.09      2.85 o 
   1   3  17        0.02       -1.65      2.70 o 
   2   3  17        3.51        5.52      3.46 o 
   3   3  17        0.57       -1.01      5.45 o 
   4   3  17        1.34        0.56      5.59 o 
   5   3  17       16.22       20.23      7.28 o 
  -6   4  17        2.03        5.25      7.71 o 
  -5   4  17        1.21       -1.42      6.73 o 
  -4   4  17        1.55        1.45      5.90 o 
  -3   4  17       37.42       43.80      7.36 o 
  -2   4  17       90.84      102.60      8.00 o 
  -1   4  17       49.82       59.63      5.99 o 
   0   4  17       19.27       10.60      3.75 o 
   1   4  17       26.35       30.37      5.40 o 
   2   4  17       22.06       21.17      5.14 o 
   3   4  17       30.74       39.34      9.05 o 
   4   4  17        5.41        5.99      5.58 o 
   5   4  17        1.98        3.31      5.34 o 
  -5   5  17        3.61       12.66     10.88 o 
  -4   5  17        4.40        2.42      6.49 o 
  -3   5  17       23.50       41.27      8.00 o 
  -2   5  17       19.72       16.72      4.47 o 
  -1   5  17       85.30       94.62      7.94 o 
   0   5  17       23.22       17.89      6.20 o 
   1   5  17        4.17        5.29      4.67 o 
   2   5  17        5.25       11.21      5.37 o 
   3   5  17        1.11        2.33      5.61 o 
   4   5  17       11.26       20.70      6.87 o 
  -4   6  17        3.42        6.21      7.83 o 
  -3   6  17        2.66        0.34      6.39 o 
  -2   6  17        1.30       -3.82      6.13 o 
  -1   6  17        3.04        9.90      5.31 o 
   0   6  17       22.06       20.76      7.15 o 
   1   6  17        6.71        3.22      6.07 o 
   2   6  17        4.53        0.24      5.17 o 
   3   6  17        2.96        5.58      6.80 o 
  -2   7  17        0.46        1.54      7.56 o 
  -1   7  17        3.32        5.04     11.77 o 
   0   7  17        3.64        5.27      8.46 o 
   1   7  17        5.63       10.98      8.40 o 
   2   7  17       11.51        7.10      8.42 o 
  -7   0  18        0.50       -1.68      7.20 o 
  -6   0  18        3.32        9.24      8.16 o 
  -5   0  18       16.34       17.29      8.64 o 
  -4   0  18       25.08       22.45      8.64 o 
  -3   0  18       76.00       64.59     11.41 o 
  -2   0  18        8.04        8.76      5.28 o 
  -1   0  18       35.06       32.79      4.41 o 
   0   0  18       16.56       22.23      4.15 o 
   1   0  18       48.93       49.79      6.11 o 
   2   0  18       80.09       67.85      7.42 o 
   3   0  18       37.52       51.90      8.32 o 
   4   0  18        0.00       -0.42      5.84 o 
   5   0  18        0.83       -2.28      9.97 o 
   6   0  18        4.09        0.72      9.00 o 
  -7   1  18        0.14        6.48      8.04 o 
  -6   1  18        4.52       -1.86      5.52 o 
  -5   1  18       39.78       43.98      7.64 o 
  -4   1  18       48.52       59.19      9.31 o 
  -3   1  18       36.76       38.24      8.04 o 
  -2   1  18      231.96      236.59     13.48 o 
  -1   1  18      128.59      118.09      6.93 o 
   0   1  18        3.57        4.36      2.54 o 
   1   1  18       43.83       37.31      4.19 o 
   2   1  18      293.84      312.08     19.31 o 
   3   1  18      109.96      121.89      7.91 o 
   4   1  18       15.82        9.93      4.75 o 
   5   1  18        0.57        1.06      5.78 o 
   6   1  18       19.32       32.93     10.18 o 
  -6   2  18       38.05       36.26     11.17 o 
  -5   2  18       23.05       21.47      6.96 o 
  -4   2  18       59.23       55.60      8.54 o 
  -3   2  18       38.55       45.22      7.56 o 
  -2   2  18        6.22        9.32      3.68 o 
  -1   2  18      246.69      248.37     10.69 o 
   0   2  18       37.44       40.83      4.00 o 
   1   2  18      103.80       88.09      5.83 o 
   2   2  18       21.58       17.29      3.91 o 
   3   2  18       33.24       36.02      5.96 o 
   4   2  18        1.27       -1.95      4.00 o 
   5   2  18        5.91       11.69      6.29 o 
   6   2  18        4.97        5.47      6.30 o 
  -6   3  18        1.16        2.38      8.28 o 
  -5   3  18        8.92       13.92      7.36 o 
  -4   3  18       23.62       25.48      6.24 o 
  -3   3  18       16.90       17.23      4.24 o 
  -2   3  18       81.44       93.59      7.24 o 
  -1   3  18       37.73       38.48      4.69 o 
   0   3  18       22.19       17.59      3.90 o 
   1   3  18       17.53        9.56      3.38 o 
   2   3  18        3.77        9.46      4.27 o 
   3   3  18       16.58       10.17      6.36 o 
   4   3  18        6.57        7.15      5.34 o 
   5   3  18       14.01       23.34      7.04 o 
  -6   4  18        5.37        9.58      8.20 o 
  -5   4  18        5.17        9.03      7.95 o 
  -4   4  18       13.32       12.22      6.50 o 
  -3   4  18        0.98        0.29      4.54 o 
  -2   4  18      128.19      139.53      9.12 o 
  -1   4  18       50.96       57.09      6.20 o 
   0   4  18       67.56       60.90      9.12 o 
   1   4  18       10.40        9.59      4.22 o 
   2   4  18        5.46        5.51      4.70 o 
   3   4  18       29.18       32.57      7.32 o 
   4   4  18        3.86       11.17      5.87 o 
   5   4  18        2.20        0.57      5.54 o 
  -5   5  18       13.84       29.58     11.99 o 
  -4   5  18        3.95        4.32      5.52 o 
  -3   5  18        4.17        8.06      6.48 o 
  -2   5  18       24.58       24.53      5.79 o 
  -1   5  18       30.31       29.70      5.58 o 
   0   5  18       63.63       52.22      9.33 o 
   1   5  18        4.27        5.66      7.05 o 
   2   5  18       33.15       32.96      6.92 o 
   3   5  18        1.36       -1.98      4.56 o 
   4   5  18        4.75        7.62      6.94 o 
  -4   6  18        7.12       11.30      7.92 o 
  -3   6  18        0.65       -1.52      9.04 o 
  -2   6  18        0.75       -4.55      6.25 o 
  -1   6  18        1.29        8.65      6.02 o 
   0   6  18       13.81       22.80      8.45 o 
   1   6  18       81.28       85.85     12.88 o 
   2   6  18       19.72       30.30      9.21 o 
   3   6  18        3.34        5.74      6.00 o 
  -2   7  18        0.46       -0.57      7.57 o 
  -1   7  18        7.00        2.28     12.37 o 
   0   7  18        0.31        8.48      9.37 o 
   1   7  18       11.39       15.71      7.87 o 
  -7   0  19        3.10        1.44      5.52 o 
  -6   0  19        0.93       -2.28      7.56 o 
  -5   0  19        8.84        4.08      8.64 o 
  -4   0  19        3.30        5.16      6.84 o 
  -3   0  19       15.55       17.89      8.04 o 
  -2   0  19       18.46       19.09      6.96 o 
  -1   0  19        5.12        8.76      6.84 o 
   0   0  19      216.81      180.70      9.91 o 
   1   0  19      168.73      168.70     11.11 o 
   2   0  19        9.76        7.07      4.95 o 
   3   0  19       94.85      121.85     11.37 o 
   4   0  19       19.52       20.78      6.49 o 
   5   0  19        0.05       -2.88      7.32 o 
   6   0  19       11.03       14.29     10.81 o 
  -7   1  19        5.12        4.32      8.28 o 
  -6   1  19        3.20        5.80      5.26 o 
  -5   1  19        7.35        3.66      5.47 o 
  -4   1  19       85.35       79.61      9.70 o 
  -3   1  19      112.72      104.84     10.94 o 
  -2   1  19        5.85        5.42      4.03 o 
  -1   1  19      119.32      107.08      6.77 o 
   0   1  19       86.68       92.68      5.39 o 
   1   1  19       44.94       48.79      4.65 o 
   2   1  19       99.81      107.37      6.97 o 
   3   1  19       80.51       88.74      7.11 o 
   4   1  19        1.33        0.66      4.81 o 
   5   1  19        4.12        2.79      5.29 o 
   6   1  19        8.09       18.26      8.39 o 
  -6   2  19       19.19       21.49      9.37 o 
  -5   2  19       39.50       33.74      7.60 o 
  -4   2  19       14.00       22.99      7.32 o 
  -3   2  19       85.01      104.48     11.44 o 
  -2   2  19       43.01       40.93      5.91 o 
  -1   2  19      129.72      134.59      8.49 o 
   0   2  19      118.23      114.56      7.93 o 
   1   2  19       70.10       60.46      5.10 o 
   2   2  19       12.88        4.66      3.46 o 
   3   2  19       42.66       34.16      5.93 o 
   4   2  19        0.20        1.64      4.64 o 
   5   2  19       10.56        9.27      5.82 o 
  -6   3  19       21.10       26.23      9.46 o 
  -5   3  19       15.78       21.04      7.87 o 
  -4   3  19        6.50       10.29      5.42 o 
  -3   3  19       22.94       22.98      6.28 o 
  -2   3  19       12.29       16.69      4.75 o 
  -1   3  19        7.29        1.33      3.65 o 
   0   3  19        1.88        0.39      3.21 o 
   1   3  19        0.55        0.17      3.15 o 
   2   3  19      166.30      196.20     15.28 o 
   3   3  19       52.40       59.50     15.79 o 
   4   3  19        0.18       -1.98      4.93 o 
   5   3  19        3.26        1.98      6.62 o 
  -5   4  19        1.02       -1.16      8.26 o 
  -4   4  19       20.04       25.67      9.63 o 
  -3   4  19        4.68        5.67      5.10 o 
  -2   4  19      229.57      264.61     12.48 o 
  -1   4  19      120.43      117.28      7.98 o 
   0   4  19        7.63        6.55      4.53 o 
   1   4  19        9.46        7.18      4.80 o 
   2   4  19       20.48       20.23      5.75 o 
   3   4  19        8.82       10.51      7.00 o 
   4   4  19       12.28       20.70      6.32 o 
   5   4  19        2.22        7.82      6.68 o 
  -5   5  19       26.23       47.02     12.06 o 
  -4   5  19        4.26        9.95      7.29 o 
  -3   5  19        6.81        8.50      5.36 o 
  -2   5  19       10.61       14.01      5.60 o 
  -1   5  19       10.04       10.49      4.61 o 
   0   5  19       65.95       63.81     10.36 o 
   1   5  19       16.90       11.10      5.72 o 
   2   5  19       17.22       17.59      6.83 o 
   3   5  19        4.87        9.02      6.17 o 
   4   5  19        9.13       14.22      6.97 o 
  -4   6  19        4.53        4.68      7.69 o 
  -3   6  19        0.16       -0.40      6.12 o 
  -2   6  19        2.96        3.39      5.47 o 
  -1   6  19        6.28       13.66      8.18 o 
   0   6  19       30.14       29.11      8.25 o 
   1   6  19       19.43       30.92      9.10 o 
   2   6  19       29.77       30.65      9.11 o 
   3   6  19        3.05        4.05      7.15 o 
  -1   7  19        2.14        6.24      9.85 o 
   0   7  19        5.86       -0.70      7.93 o 
  -6   0  20        4.05        9.00      9.00 o 
  -5   0  20        0.07       -2.28      9.12 o 
  -4   0  20       71.03       74.68     14.41 o 
  -3   0  20      132.60      136.87     16.81 o 
  -2   0  20       22.90       22.33      7.56 o 
  -1   0  20       11.97       15.37      6.48 o 
   0   0  20       26.44       19.50      4.61 o 
   1   0  20       82.44       78.27     15.13 o 
   2   0  20       66.97       58.94      7.89 o 
   3   0  20       60.50       74.27     12.07 o 
   4   0  20        9.60        4.75      6.70 o 
   5   0  20        2.87        5.16     11.17 o 
  -6   1  20       29.22       31.04      8.10 o 
  -5   1  20       22.31       21.28      6.72 o 
  -4   1  20       66.18       76.62      9.91 o 
  -3   1  20      195.35      194.90     13.80 o 
  -2   1  20      144.17      140.95     11.39 o 
  -1   1  20      104.27       90.56      6.35 o 
   0   1  20      151.21      129.10      7.67 o 
   1   1  20        1.69        6.04      3.17 o 
   2   1  20        0.71        4.04      3.18 o 
   3   1  20       17.63       21.87      4.49 o 
   4   1  20        1.02        5.02      4.40 o 
   5   1  20        2.55        2.06      6.11 o 
  -6   2  20       13.69       15.74      6.00 o 
  -5   2  20       19.53       16.74      6.61 o 
  -4   2  20        5.83        7.67     10.51 o 
  -3   2  20      101.04      123.25     12.23 o 
  -2   2  20       79.02       89.57      9.67 o 
  -1   2  20       90.63       86.35      7.23 o 
   0   2  20      220.73      231.42     14.11 o 
   1   2  20      191.02      189.89      8.45 o 
   2   2  20       16.40       15.39      3.91 o 
   3   2  20       16.12       18.31      8.73 o 
   4   2  20        4.18        4.36      5.06 o 
   5   2  20        0.84        8.48      6.47 o 
  -6   3  20        6.12        2.95      9.64 o 
  -5   3  20        4.80       10.91      6.79 o 
  -4   3  20       19.86       29.74      7.24 o 
  -3   3  20       38.30       24.59      5.94 o 
  -2   3  20      117.07      124.25      8.75 o 
  -1   3  20       40.54       39.82      5.20 o 
   0   3  20        5.01        4.34      4.86 o 
   1   3  20       35.91       31.70      4.30 o 
   2   3  20      108.29      104.80     12.17 o 
   3   3  20       27.06       25.90      8.16 o 
   4   3  20        1.00       -0.91      5.45 o 
   5   3  20        3.35        9.11      6.98 o 
  -5   4  20        8.05        2.81     12.55 o 
  -4   4  20        3.00        7.92      6.46 o 
  -3   4  20       42.41       51.60      6.67 o 
  -2   4  20       86.74      104.56      8.29 o 
  -1   4  20      187.95      205.06     10.56 o 
   0   4  20       31.01       31.06      5.78 o 
   1   4  20       13.27       19.03      7.13 o 
   2   4  20       16.46       18.87      5.18 o 
   3   4  20       21.78       17.74      5.89 o 
   4   4  20       16.48       16.64      5.74 o 
  -5   5  20        8.47       23.14     15.61 o 
  -4   5  20        5.37       15.60      9.38 o 
  -3   5  20        1.73       -3.98      6.74 o 
  -2   5  20       15.05       15.60      5.46 o 
  -1   5  20       18.75       14.87      5.53 o 
   0   5  20       39.55       48.38      9.15 o 
   1   5  20        0.46        0.91      5.37 o 
   2   5  20        5.81        4.52      6.58 o 
   3   5  20        1.00        6.41      6.30 o 
  -3   6  20        0.08        2.67      7.80 o 
  -2   6  20        4.59        6.97      6.56 o 
  -1   6  20        8.68        7.80      8.07 o 
   0   6  20        3.97       11.46      6.43 o 
   1   6  20       46.08       59.51     12.03 o 
   2   6  20       40.73       63.48     12.82 o 
  -6   0  21        1.75        1.32      9.37 o 
  -5   0  21        0.32       -4.32      6.36 o 
  -4   0  21        6.49       10.69      9.49 o 
  -3   0  21       11.33       15.73      9.85 o 
  -2   0  21       51.44       55.47     11.65 o 
  -1   0  21      529.25      471.73     27.61 o 
   0   0  21       61.85       61.34      7.56 o 
   1   0  21       13.90       14.30      4.41 o 
   2   0  21       52.70       54.91      9.00 o 
   3   0  21        0.31        1.60      5.82 o 
   4   0  21        2.51       -0.82      6.62 o 
   5   0  21        0.18       -0.60     10.93 o 
  -6   1  21       13.04       14.37      7.30 o 
  -5   1  21        1.91       -0.38      7.74 o 
  -4   1  21       15.36       24.15      7.26 o 
  -3   1  21      201.32      185.98     18.97 o 
  -2   1  21       26.65       34.39      7.00 o 
  -1   1  21      183.79      158.45     11.24 o 
   0   1  21      315.46      335.58     12.51 o 
   1   1  21      111.73      117.98      6.92 o 
   2   1  21       48.70       56.92      5.53 o 
   3   1  21        3.40        5.96      3.90 o 
   4   1  21       14.26       16.11      5.37 o 
   5   1  21        1.04        3.19      5.30 o 
  -6   2  21       17.15       17.10      7.38 o 
  -5   2  21       36.90       32.02      7.37 o 
  -4   2  21      114.24      112.37     11.95 o 
  -3   2  21       14.67       13.71      6.60 o 
  -2   2  21       17.69       14.28      5.13 o 
  -1   2  21       16.71       25.91      6.67 o 
   0   2  21       60.05       58.86      6.26 o 
   1   2  21       20.15       25.52      3.97 o 
   2   2  21       37.91       32.32      4.75 o 
   3   2  21       32.19       29.86      6.21 o 
   4   2  21        4.29        3.48      4.90 o 
   5   2  21       29.84       38.51      7.51 o 
  -6   3  21       10.56       10.07      9.95 o 
  -5   3  21        3.25        5.28      6.78 o 
  -4   3  21        3.78        6.30      5.74 o 
  -3   3  21       18.42       26.46      5.98 o 
  -2   3  21       99.89      101.32      7.76 o 
  -1   3  21        7.77        5.00      3.20 o 
   0   3  21        1.02       -1.01      3.61 o 
   1   3  21       15.32       13.16      4.54 o 
   2   3  21       19.19       15.63      8.49 o 
   3   3  21       41.04       33.85      9.91 o 
   4   3  21        3.80        4.77      6.34 o 
   5   3  21        2.05        0.25      6.20 o 
  -5   4  21        4.83       20.72     10.35 o 
  -4   4  21       28.13       36.60      8.45 o 
  -3   4  21       35.85       40.96      7.45 o 
  -2   4  21        1.01        2.85      5.05 o 
  -1   4  21      114.12      111.87      8.28 o 
   0   4  21       14.61       14.41      5.47 o 
   1   4  21       60.19       60.43      9.00 o 
   2   4  21       48.29       49.65      7.33 o 
   3   4  21       34.43       30.14      6.63 o 
   4   4  21       13.08       21.11      6.37 o 
  -4   5  21       45.67       74.93     14.61 o 
  -3   5  21       32.77       42.12      7.02 o 
  -2   5  21       33.78       40.79      6.47 o 
  -1   5  21       22.62       21.57      5.89 o 
   0   5  21       12.36       17.93      6.98 o 
   1   5  21       18.71       20.65      8.41 o 
   2   5  21        7.38        9.19      7.09 o 
   3   5  21        2.33        3.33      5.85 o 
  -3   6  21        0.61        6.96      7.35 o 
  -2   6  21        0.66       -0.26      7.03 o 
  -1   6  21        4.46        8.63      8.57 o 
   0   6  21        9.76       13.11      8.51 o 
   1   6  21       38.27       50.48     10.30 o 
   2   6  21       14.14       30.71     14.77 o 
  -6   0  22        0.86       -0.12      7.32 o 
  -5   0  22        0.40       -2.04      6.96 o 
  -4   0  22       17.37       18.85     11.05 o 
  -3   0  22       21.58       17.29      9.61 o 
  -2   0  22      102.85      104.10     13.93 o 
  -1   0  22      504.63      501.63     29.42 o 
   0   0  22       25.77       19.21      8.16 o 
   1   0  22       27.57       29.81      5.77 o 
   2   0  22        1.55        4.14      5.04 o 
   3   0  22        0.00       -2.54      5.82 o 
   4   0  22        1.40       -2.56      6.62 o 
   5   0  22        0.91       -3.96      7.56 o 
  -6   1  22       12.62       18.38      7.72 o 
  -5   1  22        4.67        5.58      5.56 o 
  -4   1  22       55.78       71.08      9.71 o 
  -3   1  22       49.33       51.73     11.71 o 
  -2   1  22       74.20       72.68     12.67 o 
  -1   1  22       75.18       60.84      7.83 o 
   0   1  22      548.99      554.66     16.11 o 
   1   1  22      159.06      150.89      7.94 o 
   2   1  22       12.42       14.83      3.60 o 
   3   1  22        0.05        1.81      3.96 o 
   4   1  22        6.44       14.53      6.13 o 
   5   1  22        0.77        4.53      6.57 o 
  -6   2  22        1.66        5.04      6.71 o 
  -5   2  22       16.91       18.82      7.34 o 
  -4   2  22      154.98      131.74     12.76 o 
  -3   2  22      176.31      183.46     15.01 o 
  -2   2  22       48.17       44.82      7.38 o 
  -1   2  22       71.23       68.94      8.87 o 
   0   2  22       42.44       42.32      8.46 o 
   1   2  22      256.87      226.65     11.34 o 
   2   2  22       97.95       85.88      6.93 o 
   3   2  22        3.61        4.80      4.23 o 
   4   2  22        0.41        1.20      4.94 o 
   5   2  22        4.13        9.80      6.48 o 
  -5   3  22        8.75       16.56      6.90 o 
  -4   3  22        6.63        7.26      6.03 o 
  -3   3  22       12.77       23.34      9.52 o 
  -2   3  22      124.24      117.30     11.83 o 
  -1   3  22       73.95       84.96      7.28 o 
   0   3  22       12.37       14.72      4.40 o 
   1   3  22       45.87       39.30      6.11 o 
   2   3  22       15.76       20.97      5.82 o 
   3   3  22       23.10       19.01      7.46 o 
   4   3  22       16.84       23.31      7.80 o 
  -5   4  22       13.91       15.89     11.24 o 
  -4   4  22       27.74       45.08      8.22 o 
  -3   4  22       17.66       21.94      6.35 o 
  -2   4  22       35.18       29.48      5.82 o 
  -1   4  22      111.65      111.54      9.90 o 
   0   4  22       39.98       30.69      6.05 o 
   1   4  22        2.01        6.96      5.43 o 
   2   4  22        1.11        2.03      5.93 o 
   3   4  22        5.76        7.98      6.21 o 
   4   4  22        4.59        7.82      5.20 o 
  -4   5  22       15.21       27.12      9.63 o 
  -3   5  22       50.39       72.51     10.21 o 
  -2   5  22       31.42       42.61      7.13 o 
  -1   5  22        1.28        5.69      6.04 o 
   0   5  22        4.23        6.36      6.66 o 
   1   5  22       13.27       12.92      6.57 o 
   2   5  22        6.68        7.86      8.50 o 
   3   5  22        0.12        3.32      7.30 o 
  -3   6  22        0.01        6.88      7.55 o 
  -2   6  22        7.03       10.81     13.09 o 
  -1   6  22        5.10       -0.97      6.81 o 
   0   6  22        6.75       14.03      8.83 o 
   1   6  22        0.77        4.74      8.60 o 
  -6   0  23        0.00       -5.28      9.73 o 
  -5   0  23       10.31       -0.24      9.49 o 
  -4   0  23        4.68        3.00      7.80 o 
  -3   0  23       14.78       20.29      8.64 o 
  -2   0  23      301.62      257.66     22.21 o 
  -1   0  23       98.17       86.57     14.17 o 
   0   0  23      250.19      230.04     19.57 o 
   1   0  23       38.05       29.07      5.80 o 
   2   0  23        0.15        0.48      5.07 o 
   3   0  23       12.64       28.26      8.58 o 
   4   0  23        0.01        1.04      6.83 o 
   5   0  23        3.16        9.24     11.77 o 
  -6   1  23       33.16       44.79     11.29 o 
  -5   1  23       15.13       16.11      7.80 o 
  -4   1  23        7.52        8.62      7.02 o 
  -3   1  23       34.44       41.34      9.43 o 
  -2   1  23      272.04      254.52     35.96 o 
  -1   1  23      126.13       98.41      9.85 o 
   0   1  23      296.23      263.94     15.03 o 
   1   1  23       43.61       42.24      6.05 o 
   2   1  23       19.53       16.75      4.20 o 
   3   1  23        0.07        2.92      3.73 o 
   4   1  23        0.92        2.03      4.96 o 
   5   1  23        0.23        8.23      6.10 o 
  -6   2  23        3.52        8.29      6.84 o 
  -5   2  23        2.17        0.25      6.15 o 
  -4   2  23       70.14       87.83     11.77 o 
  -3   2  23       32.81       50.89      9.00 o 
  -2   2  23       26.51       24.41      6.18 o 
  -1   2  23       69.86       61.84      8.61 o 
   0   2  23        3.59        5.81      4.04 o 
   1   2  23       61.12       68.26      7.02 o 
   2   2  23        7.92        8.86      3.91 o 
   3   2  23        9.73       11.15      5.09 o 
   4   2  23        9.18       16.30      6.59 o 
  -5   3  23        3.68       -3.63      6.93 o 
  -4   3  23       17.96       19.61      6.97 o 
  -3   3  23        0.93        3.95      4.79 o 
  -2   3  23        0.03        1.55      4.84 o 
  -1   3  23      139.81      141.52      8.81 o 
   0   3  23       88.85       82.69      7.83 o 
   1   3  23      145.10      158.93     10.62 o 
   2   3  23        4.72        3.50      5.01 o 
   3   3  23       25.97       20.42      7.86 o 
   4   3  23       23.08       27.62      8.09 o 
  -5   4  23       12.01       21.10      9.75 o 
  -4   4  23       17.64       28.13      7.98 o 
  -3   4  23       13.10       20.57      7.28 o 
  -2   4  23       45.74       57.11      8.01 o 
  -1   4  23       62.30       64.16      7.78 o 
   0   4  23       20.70       17.83      5.30 o 
   1   4  23        1.23        0.92      5.79 o 
   2   4  23        5.20        3.84      6.42 o 
   3   4  23        0.19       -1.18      6.99 o 
  -4   5  23        4.07        6.59      9.50 o 
  -3   5  23       33.34       44.78      9.43 o 
  -2   5  23       19.02       25.82      6.46 o 
  -1   5  23        4.67        2.46      6.72 o 
   0   5  23        1.72        0.57      5.73 o 
   1   5  23       17.70       14.50      9.20 o 
   2   5  23        4.32        5.40      6.63 o 
   3   5  23        3.14        7.83      9.98 o 
  -2   6  23        6.85        6.58      9.07 o 
  -1   6  23        3.79       -1.98      6.37 o 
   0   6  23       10.46        7.94      8.10 o 
   1   6  23        3.75        4.47      7.79 o 
  -6   0  24       32.32       42.86     13.45 o 
  -5   0  24       10.27       18.37     11.77 o 
  -4   0  24        4.84        8.76      8.64 o 
  -3   0  24       10.18        9.37      9.97 o 
  -2   0  24        9.95        8.04      7.44 o 
  -1   0  24      155.92      146.84     17.29 o 
   0   0  24      485.55      459.85     28.58 o 
   1   0  24        0.14        6.84      8.04 o 
   2   0  24        9.67        6.42      5.66 o 
   3   0  24       27.01       34.45      7.46 o 
   4   0  24       15.64       13.08      7.21 o 
   5   0  24        0.00        5.04      8.76 o 
  -6   1  24        4.66        4.80      6.92 o 
  -5   1  24       25.46       22.98      6.95 o 
  -4   1  24      118.35      102.04     11.49 o 
  -3   1  24      204.15      202.08     16.57 o 
  -2   1  24      221.21      223.28     15.69 o 
  -1   1  24       65.35       63.35      9.02 o 
   0   1  24      358.41      350.18     17.73 o 
   1   1  24      162.02      146.05      9.36 o 
   2   1  24       23.74       28.57      4.47 o 
   3   1  24       19.67       19.46      4.86 o 
   4   1  24        2.44        6.72      7.58 o 
  -5   2  24        4.82        5.10      6.62 o 
  -4   2  24       46.44       63.61     10.51 o 
  -3   2  24       43.41       23.71      7.73 o 
  -2   2  24       12.88       10.59      6.11 o 
  -1   2  24        3.17        4.96      4.37 o 
   0   2  24       10.60        8.70      4.39 o 
   1   2  24       67.79       63.32      7.16 o 
   2   2  24       27.44       29.92      5.98 o 
   3   2  24       15.42       17.15      5.04 o 
   4   2  24        1.15        1.75      5.23 o 
  -5   3  24        0.97        6.76      7.63 o 
  -4   3  24        1.81        1.83      4.65 o 
  -3   3  24        0.46        4.80      4.65 o 
  -2   3  24       32.21       23.57      6.55 o 
  -1   3  24       83.70       96.00     11.49 o 
   0   3  24       26.52       22.41      5.41 o 
   1   3  24       28.82       34.69      6.01 o 
   2   3  24        0.52        4.02      5.86 o 
   3   3  24       15.78       16.31      6.89 o 
   4   3  24       13.10       18.01      7.31 o 
  -4   4  24        5.30        9.12      7.10 o 
  -3   4  24       17.76       15.23      6.22 o 
  -2   4  24        4.77        5.03      5.45 o 
  -1   4  24       18.56       20.26      6.03 o 
   0   4  24        3.70        6.31      5.91 o 
   1   4  24        0.48        7.17      7.26 o 
   2   4  24        0.15        4.87      7.12 o 
   3   4  24        2.60        6.15      8.50 o 
  -3   5  24       14.20       19.33      8.21 o 
  -2   5  24       28.32       34.45     10.15 o 
  -1   5  24        3.57        9.25      7.25 o 
   0   5  24        1.46        3.75      6.86 o 
   1   5  24       14.01       16.16      8.05 o 
   2   5  24        0.99        7.37      8.99 o 
  -1   6  24        1.04        2.43      7.22 o 
   0   6  24        5.40       16.53     10.27 o 
  -6   0  25       62.12       83.08     16.21 o 
  -5   0  25        0.82        6.24      9.12 o 
  -4   0  25        6.33       12.37     11.41 o 
  -3   0  25       10.82        8.28      7.08 o 
  -2   0  25        0.63       -0.96      9.73 o 
  -1   0  25      519.86      488.78     30.86 o 
   0   0  25      429.14      384.33     27.61 o 
   1   0  25       25.21       18.01      9.24 o 
   2   0  25       45.60       47.01      8.25 o 
   3   0  25        0.05        0.63      6.14 o 
   4   0  25        5.16       13.21      8.64 o 
  -5   1  25       17.64       16.79      8.87 o 
  -4   1  25       11.08       10.04      6.40 o 
  -3   1  25       44.14       48.77      8.87 o 
  -2   1  25       38.43       30.95      7.49 o 
  -1   1  25       10.60        9.28      5.56 o 
   0   1  25       31.49       34.55      8.94 o 
   1   1  25        4.08       10.19      4.15 o 
   2   1  25        0.29        4.74      4.34 o 
   3   1  25        3.40       11.32      4.16 o 
   4   1  25        1.70        3.56      5.28 o 
  -5   2  25        3.53        9.88      6.85 o 
  -4   2  25       27.18       31.26      8.82 o 
  -3   2  25       69.06       68.30     10.48 o 
  -2   2  25       11.57        8.66      5.82 o 
  -1   2  25       27.92       22.09      6.83 o 
   0   2  25       83.08       69.26      9.20 o 
   1   2  25       34.23       30.36      5.68 o 
   2   2  25       64.53       74.65     13.75 o 
   3   2  25       22.90       25.19      6.99 o 
   4   2  25        2.78        3.53      6.38 o 
  -5   3  25        0.85       -3.53      7.34 o 
  -4   3  25        0.49       -0.28      4.86 o 
  -3   3  25        1.09        0.33      5.75 o 
  -2   3  25       31.68       20.94      6.47 o 
  -1   3  25       29.73       19.63      7.32 o 
   0   3  25       39.86       41.91      6.52 o 
   1   3  25       23.86       26.06      8.14 o 
   2   3  25        2.67        6.36      7.92 o 
   3   3  25        2.54        3.73      6.96 o 
   4   3  25        4.06        4.73      6.43 o 
  -4   4  25        4.73        6.47      6.57 o 
  -3   4  25        7.31       10.40      6.61 o 
  -2   4  25       62.19       77.18      9.45 o 
  -1   4  25       59.40       67.75     11.03 o 
   0   4  25       22.48       28.48      8.41 o 
   1   4  25       13.38        7.18      6.57 o 
   2   4  25        2.52        6.90      6.79 o 
   3   4  25        2.30        3.23     11.83 o 
  -3   5  25        9.29       19.65      8.35 o 
  -2   5  25       33.59       36.77      9.68 o 
  -1   5  25       10.91        6.82      8.10 o 
   0   5  25       14.41       26.61      9.28 o 
   1   5  25        2.17        7.95      7.45 o 
   2   5  25        2.51        9.73      8.12 o 
  -5   0  26        0.16       -3.24     11.65 o 
  -4   0  26        0.47       -1.68      7.80 o 
  -3   0  26        4.15        2.40      7.08 o 
  -2   0  26       58.51       52.35     12.49 o 
  -1   0  26       12.59       30.02      9.49 o 
   0   0  26        7.66       35.54     11.41 o 
   1   0  26        3.35        5.88      9.00 o 
   2   0  26       12.65       20.09      6.95 o 
   3   0  26        8.93        9.17      6.78 o 
   4   0  26       11.44       14.89     11.89 o 
  -5   1  26        4.41        8.92      6.61 o 
  -4   1  26        4.15        3.67      7.75 o 
  -3   1  26        7.82        7.37      7.01 o 
  -2   1  26       35.31       24.29      7.26 o 
  -1   1  26       12.68       20.37      7.09 o 
   0   1  26       23.76       27.64      6.91 o 
   1   1  26       62.44       70.04      9.35 o 
   2   1  26       19.74       23.73      6.02 o 
   3   1  26        9.02       11.05      5.13 o 
   4   1  26       11.84       12.97      6.80 o 
  -5   2  26        3.35        5.59      7.81 o 
  -4   2  26       10.50       15.16      6.99 o 
  -3   2  26       68.43       78.64     11.38 o 
  -2   2  26       12.54       12.07      6.45 o 
  -1   2  26       23.28       29.02      6.95 o 
   0   2  26       31.17       27.36      7.08 o 
   1   2  26       27.81       32.85      5.91 o 
   2   2  26       53.89       61.00     10.29 o 
   3   2  26       18.70       33.35      8.65 o 
   4   2  26       11.65       12.98      6.37 o 
  -4   3  26       13.33       11.21      6.12 o 
  -3   3  26        1.79       -1.91      5.96 o 
  -2   3  26        6.06       -0.14      4.66 o 
  -1   3  26        2.75        7.63      5.29 o 
   0   3  26       13.12       15.88      6.61 o 
   1   3  26       20.96       18.78      7.95 o 
   2   3  26        3.60        7.30      7.50 o 
   3   3  26        3.59        8.52      8.37 o 
  -4   4  26        5.59        8.53      7.27 o 
  -3   4  26       10.63       11.35      6.73 o 
  -2   4  26       46.18       52.35     10.85 o 
  -1   4  26       20.86       19.27     10.21 o 
   0   4  26       10.93       13.18      7.50 o 
   1   4  26        4.10        1.18      7.50 o 
   2   4  26        1.50        2.43      8.39 o 
  -2   5  26       14.42       17.23      9.54 o 
  -1   5  26       16.77       23.77     13.21 o 
   0   5  26        1.01       12.11      8.95 o 
   1   5  26        2.60        6.80      8.91 o 
  -5   0  27        0.80       -1.32     11.77 o 
  -4   0  27        1.65       -5.64     10.45 o 
  -3   0  27        1.43        2.16      9.49 o 
  -2   0  27        1.95        0.84      7.08 o 
  -1   0  27       17.78       32.66     10.93 o 
   0   0  27       13.14       13.21      9.37 o 
   1   0  27        0.01        5.76      7.08 o 
   2   0  27        1.65        3.36      6.48 o 
   3   0  27        5.42        7.85      7.28 o 
   4   0  27        7.62       21.37     12.61 o 
  -5   1  27        0.50        7.95      7.70 o 
  -4   1  27        0.21        7.00      6.90 o 
  -3   1  27        1.73       -2.56      7.16 o 
  -2   1  27        6.88       10.14      6.83 o 
  -1   1  27       15.38       16.28      6.99 o 
   0   1  27        9.27       12.44      5.37 o 
   1   1  27       38.63       41.58     12.73 o 
   2   1  27       14.75       12.54      5.13 o 
   3   1  27        7.53        7.93      7.14 o 
   4   1  27        9.51       15.49      7.03 o 
  -5   2  27        2.63       -4.23      8.51 o 
  -4   2  27        2.78        3.99      7.22 o 
  -3   2  27        9.99        7.72      7.21 o 
  -2   2  27        3.88        4.59      5.85 o 
  -1   2  27       24.93       23.66      6.50 o 
   0   2  27        5.12        5.98      7.02 o 
   1   2  27        0.91        1.85      5.22 o 
   2   2  27        2.90       13.18      7.53 o 
   3   2  27        7.44       12.74      7.47 o 
  -4   3  27        2.41        1.59      5.79 o 
  -3   3  27       11.24       16.45      8.22 o 
  -2   3  27        7.67       15.10      6.61 o 
  -1   3  27        0.86        3.07      5.67 o 
   0   3  27       18.15       12.65      6.09 o 
   1   3  27       17.48       15.22      7.43 o 
   2   3  27        8.36       14.34      8.07 o 
   3   3  27        7.55       19.62      8.44 o 
  -3   4  27        0.37        0.79      5.67 o 
  -2   4  27       33.95       39.77      9.74 o 
  -1   4  27       14.12       16.33      9.31 o 
   0   4  27        1.17       -1.56     10.57 o 
   1   4  27        1.33       -0.53      8.26 o 
   2   4  27        3.59        1.66      7.62 o 
  -2   5  27        9.75        8.29      9.28 o 
  -1   5  27        6.77       19.69     13.57 o 
   0   5  27        6.72        5.43      9.12 o 
  -5   0  28        2.06       -1.68      8.88 o 
  -4   0  28        8.04        6.36     11.29 o 
  -3   0  28        9.82        3.96      8.28 o 
  -2   0  28        1.51        0.12      9.73 o 
  -1   0  28       56.54       46.34     12.49 o 
   0   0  28       55.73       62.67     13.69 o 
   1   0  28        0.15        1.56      9.37 o 
   2   0  28       26.55       12.97     10.21 o 
   3   0  28        1.45        1.41      6.95 o 
  -5   1  28        1.42        0.39      6.35 o 
  -4   1  28        2.63       -0.56      6.98 o 
  -3   1  28        9.93        6.78      9.06 o 
  -2   1  28        9.10        9.13      6.23 o 
  -1   1  28       26.74       24.18      6.83 o 
   0   1  28        2.57        1.68      5.02 o 
   1   1  28       25.21       22.67      6.72 o 
   2   1  28        6.78       10.52      7.30 o 
   3   1  28        2.09        8.90      7.49 o 
  -4   2  28        2.33        4.18      7.60 o 
  -3   2  28        7.64        9.62      8.19 o 
  -2   2  28        1.48       -2.17      5.85 o 
  -1   2  28        1.25       -1.67      6.41 o 
   0   2  28       21.92       21.41      7.60 o 
   1   2  28        2.04        4.69      6.42 o 
   2   2  28        2.18        3.72      6.92 o 
   3   2  28        1.86        4.74      7.20 o 
  -4   3  28        3.11       -1.42      5.56 o 
  -3   3  28        4.52        6.12      6.05 o 
  -2   3  28        8.69       12.61      6.78 o 
  -1   3  28       26.66       20.72      7.15 o 
   0   3  28        6.26        7.63      7.40 o 
   1   3  28        0.34       -0.96      8.52 o 
   2   3  28        6.33        7.08      7.04 o 
  -3   4  28        1.88       -0.27      6.67 o 
  -2   4  28        2.27        9.35      9.11 o 
  -1   4  28        9.88        9.44      7.40 o 
   0   4  28       22.08       29.54     11.53 o 
   1   4  28        1.65        9.50      7.85 o 
  -4   0  29        5.39        7.56      8.88 o 
  -3   0  29        1.75       -6.72      7.80 o 
  -2   0  29        0.07        7.56      8.04 o 
  -1   0  29       11.87        6.96      9.12 o 
   0   0  29        7.84       16.57      9.85 o 
   1   0  29       18.62       22.21      9.85 o 
   2   0  29       18.07       17.41     11.17 o 
   3   0  29        0.05       -1.44     11.29 o 
  -4   1  29        1.98        9.51      8.85 o 
  -3   1  29        8.09        8.45      6.53 o 
  -2   1  29       22.72       20.50      8.41 o 
  -1   1  29       15.33       16.40      7.12 o 
   0   1  29        0.57        1.86      5.98 o 
   1   1  29        0.50       -0.58      5.02 o 
   2   1  29        1.13        6.97      6.44 o 
   3   1  29        6.44        6.81      7.81 o 
  -4   2  29        6.17        7.08      9.57 o 
  -3   2  29       11.46       17.07      9.11 o 
  -2   2  29       15.94       13.01      8.76 o 
  -1   2  29        9.72        7.91      5.34 o 
   0   2  29        5.23       10.51      6.17 o 
   1   2  29        2.52        6.58      6.63 o 
   2   2  29       20.56       33.98     14.29 o 
  -3   3  29        4.39        7.06      6.14 o 
  -2   3  29        1.93        0.38      7.67 o 
  -1   3  29        3.83       13.69      8.24 o 
   0   3  29       23.09       20.94      7.02 o 
   1   3  29        2.84        3.24      9.24 o 
   2   3  29        3.77        4.31      8.15 o 
  -2   4  29       10.96       21.22      9.71 o 
  -1   4  29        1.05        3.91      7.00 o 
   0   4  29        1.05       -6.12      8.04 o 
   1   4  29        2.20       -7.32     12.37 o 
  -4   0  30        8.67        9.73     12.13 o 
  -3   0  30        0.47       -6.48     11.65 o 
  -2   0  30       11.08       13.45      9.49 o 
  -1   0  30        0.74       10.33      9.97 o 
   0   0  30        0.04        2.52      9.37 o 
   1   0  30       41.52       43.70     13.69 o 
   2   0  30       16.29       13.57      8.76 o 
  -4   1  30        0.02       -2.12     10.21 o 
  -3   1  30        8.81        9.89      8.56 o 
  -2   1  30       12.70       12.97      7.18 o 
  -1   1  30        7.28       10.93      5.90 o 
   0   1  30        0.71        0.72      6.58 o 
   1   1  30        7.87       15.09      7.53 o 
   2   1  30        1.71        2.51      7.38 o 
  -3   2  30        7.46       13.77      8.68 o 
  -2   2  30       39.29       52.37      9.75 o 
  -1   2  30        2.20        4.38      5.94 o 
   0   2  30        2.76        2.89      6.52 o 
   1   2  30       14.19        7.46      6.45 o 
   2   2  30       21.86       21.73     11.89 o 
  -3   3  30        7.88       11.46      7.59 o 
  -2   3  30       12.55        9.04      6.94 o 
  -1   3  30        4.73        3.63      6.02 o 
   0   3  30        6.81        6.31      7.64 o 
   1   3  30        1.49       -1.20      8.88 o 
  -1   4  30       15.08       19.61     10.09 o 
  -4   0  31        9.54        5.88     12.85 o 
  -3   0  31        4.52        4.68      9.49 o 
  -2   0  31        0.85       14.41     12.61 o 
  -1   0  31        0.74       -0.12      9.37 o 
   0   0  31        0.94        7.92      7.68 o 
   1   0  31       20.92       36.38     13.33 o 
   2   0  31        3.49        3.72     10.45 o 
  -3   1  31        0.90        2.53      7.38 o 
  -2   1  31       18.69       26.99      8.24 o 
  -1   1  31        8.54        7.48      5.90 o 
   0   1  31        0.22        1.66      6.28 o 
   1   1  31       15.31       26.78      8.59 o 
   2   1  31        4.52        4.50      6.83 o 
  -3   2  31        0.08       -0.86      6.87 o 
  -2   2  31        1.72        1.45      7.93 o 
  -1   2  31        6.02        5.94      6.43 o 
   0   2  31        5.34        4.99      5.47 o 
   1   2  31        1.78        0.41      6.78 o 
  -2   3  31        1.68        2.79      6.01 o 
  -1   3  31       10.94       11.90      8.65 o 
   0   3  31        7.29        6.83      7.93 o 
  -3   0  32       14.82       18.97     14.05 o 
  -2   0  32        0.41       -1.44     11.41 o 
  -1   0  32        0.32       -0.48      7.32 o 
   0   0  32       16.19       23.29      9.37 o 
   1   0  32        8.38       12.13      9.12 o 
  -3   1  32        9.14        6.51      9.32 o 
  -2   1  32       12.33       20.30      7.33 o 
  -1   1  32        2.25        6.15      6.41 o 
   0   1  32        2.33        2.03      6.39 o 
   1   1  32       26.61       36.00      9.88 o 
  -2   2  32       27.13       34.39      9.97 o 
  -1   2  32        9.37        0.97      7.87 o 
   0   2  32        5.34        7.17      7.50 o 
   1   2  32        8.55       12.91      7.01 o 
  -2   0  33        0.25       -4.80      7.80 o 
  -1   0  33        1.58        2.16      8.76 o 
   0   0  33        0.23       -2.04      7.32 o 
  -2   1  33        7.98       17.52      8.47 o 
  -1   1  33       14.73       11.45      8.27 o 
   0   1  33        0.03        4.25      6.88 o 
                                                 
